# Supplementary material for: Selective Pressures on Human Cancer Genes along the Evolution of Mammals
Source: Genes (Basel). 2018 Nov 28;9(12):582. doi: 10.3390/genes9120582 (PMC6316132; doi:10.3390/genes9120582)
Supplement: Supplementary file 1 [file genes-09-00582-s001.zip]

Archive with 6 entries (6 files):
- genes-389232-supplementary-figures-final.docx
- TableS1_cosmic_cancer_genes.xlsx
- TableS2_discarded_genes.odt
- TableS3_species_info.xlsx
- TableS4_cancer_genes_orthologues.xlsx
- TableS5_evolutionary_parameters.xlsx
