# Supplementary material for: Selective Pressures on Human Cancer Genes along the Evolution of Mammals
Source: Genes (Basel). 2018 Nov 28;9(12):582. doi: 10.3390/genes9120582 (PMC6316132; doi:10.3390/genes9120582)
Supplement: Supplementary file 1 [file genes-09-00582-s001.zip › TableS2_discarded_genes.odt]

Table S2. Discarded genes performing the evolutionary analysis.
Criteria
Genes
Human transcripts have a TSL < 1
ACKR3, AFF3, CEBPA, FANCF, FAT1, FOXL2, HIST1H3B, HIST1H4I, HLA-A, HOXD11, HOXD13, IRS4, JAK1, JUN, KMT2D, MTCP1, NUTM2B, PIK3CA, POT1, SMAD4, SOX2, TAL2
MSA with < 10 ortholog sequences after filtering
AFF1, AMER1, ARID1B, ASXL1 , ATP1A1, BRCA1, CACNA1D, CIC, CNTRL, CUX1, EZR, FBXO11, FUBP1, GAS7, GNAS, KMT2C, LRP1B, MAP2K4, MAP3k13, MITF, MKL1, MSI2, MTOR, MUC1, MUTYH, NRG1, NTRK3, NUP214, NUTM1, OLIG2, PLCG1, POLQ, PPARG,  PTCH1, PTPRK, QKI, RAP1GDS1, RARA, RNF213, RUNX1T1, SFPQ, SMARCA4, SSX1,SSX2,SSX4, TAL1, TCF7L2, TFEB, TNFRSF14, TRRAP, TSC2, UBR5, ZFHX3
Gene trees with nRF distance < 0.6 compared with the species tree 
BAX, BCL11A, BTG1, CBFB, CD74, CHCHD7, DNM2, ETV1, FBXW7, FCGR2B, FGFR2, H3F3B, KRAS, LEF1, LMO1, LMO2, MAX, MLF1, PAX7, PRRX1, RAC1, RSPO3, SMARCE1, SOCS1, TBL1XR1, TPM4, ZRSR2

TSL: Transcript Support Level
MSA: Multiple Sequence Alignment
nRF: normalized Robinson-Foulds distance
