# Supplementary material for: Selective Pressures on Human Cancer Genes along the Evolution of Mammals
Source: Genes (Basel). 2018 Nov 28;9(12):582. doi: 10.3390/genes9120582 (PMC6316132; doi:10.3390/genes9120582)
Supplement: Supplementary file 1 [file genes-09-00582-s001.zip › TableS3_species_info.xlsx]

## Sheet: species_list
Genes discarded from the analysis in the different pre-processing steps
Common_name	Scientific_name	Mammalian order	Ensembl_Assembly	Genome Accession
Panda	Ailuropoda_melanoleuca	Carnivora	ailMel1	GCA_000004335.1
Cow	Bos_taurus	Artiodactyla	UMD3.1	GCA_000003055.3
Marmoset	Callithrix_jacchus	Primates	C_jacchus3.2.1	GCA_002754865.1
Guinea_Pig	Cavia_porcellus	Rodents	Cavpor3.0	GCA_000151735.1
Armadillo	Dasypus_novemcinctus	Cingulata	Dasnov3.0	GCA_000208655.2
Kangaroo_rat	Dipodomys_ordii	Rodents	Dord_2.0	GCA_000151885.2
Horse	Equus_caballus	Perissodactyla	Equ_Cab_2	GCA_000002305.1
Hedgehog	Erinaceus_europaeus	Eulipotyphla	eriEur1	-
Cat	Felis_catus	Carnivora	Felis_catus_8.0	GCA_000181335.3
Damara_mole_rat	Fukomys_damarensis	Rodents	DMR_v1.0	GCA_000743615.1
Human	Homo_sapiens	Primates	GRCh38.p10	GCA_000001405.27
Squirrel	Ictidomys_tridecemlineatus	Rodents	SpeTri2.0	GCA_000236235.1
Elephant	Loxodonta_africana	Afrotheria	Loxafr3.0	GCA_000001905.1
Macaque	Macaca_mulatta	Primates	Mmul_8.0.1	GCA_000772875.3
Golden_Hamster	Mesocricetus_auratus	Rodents	MesAur1.0	GCA_000349665.1
Opossum	Monodelphis_domestica	Rodents	monDom5	GCF_000002295.2
Mouse	Mus_musculus	Rodents	GRCm38.p5	GCA_000001635.8
Microbat	Myotis_lucifugus	Chiroptera	Myoluc2.0	GCA_000147115.1
Blind_mole_rat	Nannospalax_galili	Rodents	S.galili_v1.0	GCA_000622305.1
Platypus	Ornithorhynchus_anatinus	Monotremes	OANA5	GCF_000002275.2
Rabbit	Oryctolagus_cuniculus	Lagomorpha	OryCun2.0	GCA_000003625.1
Bushbaby	Otolemur_garnettii	Primates	OtoGar3	GCA_000181295.3
Chimpanzee	Pan_troglodytes	Primates	Pan_tro_3.0	GCA_000001515.5
Olive_baboon	Papio_anubis	Primates	Panu_3.0	GCA_000264685.2
Orangutan	Pongo_abelii	Primates	PPYG2	-
Megabat	Pteropus_vampyrus	Chiroptera	pteVam1	-
Rat	Rattus_norvegicus	Rodents	Rnor_6.0	GCA_000001895.4
Golden_snub-nosed_monkey	Rhinopithecus_roxellana	Primates	Rrox_v1	GCA_000769185.1
Bolivian_squirrel_monkey	Saimiri_boliviensis_boliviensis	Primates	SaiBol1.0	GCA_000235385.1
Pig	Sus_scrofa	Artiodactyla	Sscrofa11.1	GCA_000003025.6
Tree_Shrew	Tupaia_belangeri	Scandentia	tupBel1	-
Dolphin	Tursiops_truncatus	Cetacea	turTru1	-
