# Supplementary material for: Selective Pressures on Human Cancer Genes along the Evolution of Mammals
Source: Genes (Basel). 2018 Nov 28;9(12):582. doi: 10.3390/genes9120582 (PMC6316132; doi:10.3390/genes9120582)
Supplement: Supplementary file 1 [file genes-09-00582-s001.zip › TableS4_cancer_genes_orthologues.xlsx]

## Sheet: cancer_gene_orthologues
Protein Ensembl accessions of all orthologues retrieved in this study
Gene	hsapiens	amelanoleuca	btaurus	cjacchus	cporcellus	dnovemcinctus	dordii	ecaballus	eeuropaeus	fcatus	fdamarensis	itridecemlineatus	lafricana	mmulatta	mauratus	mdomestica	mmusculus	mlucifugus	ngalili	oanatinus	ocuniculus	ogarnettii	ptroglodytes	panubis	pabelii	pvampyrus	rnorvegicus	rroxellana	sboliviensis	sscrofa	tbelangeri	ttruncatus
ABI1	ENSP00000365312	ENSAMEP00000002027	ENSBTAP00000039284	ENSCJAP00000008636	ENSCPOP00000012991	ENSDNOP00000030017	ENSDORP00000024617	ENSECAP00000013440	ENSEEUP00000002408	ENSFCAP00000019705	ENSFDAP00000022640	ENSSTOP00000028094	ENSLAFP00000015074	ENSMMUP00000006731	ENSMAUP00000020985	ENSMODP00000010567	ENSMUSP00000118491	ENSMLUP00000019391	ENSNGAP00000021528	ENSOANP00000009604	ENSOCUP00000008681	ENSOGAP00000012488	ENSPTRP00000045168	ENSPANP00000033398	ENSPPYP00000002516	ENSPVAP00000012426	ENSRNOP00000054381	ENSRROP00000009470	ENSSBOP00000028568	ENSSSCP00000054582	ENSTBEP00000010228	ENSTTRP00000002896
ABL1	ENSP00000323315	ENSAMEP00000017165	ENSBTAP00000023920	ENSCJAP00000038149	ENSCPOP00000005325	ENSDNOP00000008691		ENSECAP00000012868	ENSEEUP00000001507	ENSFCAP00000035686	ENSFDAP00000001665	ENSSTOP00000023658	ENSLAFP00000005872	ENSMMUP00000053665	ENSMAUP00000022205	ENSMODP00000015185	ENSMUSP00000075167	ENSMLUP00000008018		ENSOANP00000001666	ENSOCUP00000006174	ENSOGAP00000006767	ENSPTRP00000061635	ENSPANP00000034213	ENSPPYP00000022265	ENSPVAP00000001428	ENSRNOP00000012617	ENSRROP00000016398	ENSSBOP00000026199	ENSSSCP00000048213	ENSTBEP00000004185	ENSTTRP00000014381
ABL2	ENSP00000427562	ENSAMEP00000015438	ENSBTAP00000020006	ENSCJAP00000015355	ENSCPOP00000011885	ENSDNOP00000031606	ENSDORP00000011753	ENSECAP00000004313	ENSEEUP00000013702	ENSFCAP00000004918	ENSFDAP00000020790	ENSSTOP00000020777	ENSLAFP00000004477	ENSMMUP00000037795	ENSMAUP00000013753	ENSMODP00000007549	ENSMUSP00000027888	ENSMLUP00000006579	ENSNGAP00000011760	ENSOANP00000001512	ENSOCUP00000022861	ENSOGAP00000011434	ENSPTRP00000093561	ENSPANP00000035642	ENSPPYP00000000534	ENSPVAP00000007188	ENSRNOP00000056281	ENSRROP00000045582	ENSSBOP00000029391	ENSSSCP00000025893	ENSTBEP00000014958	ENSTTRP00000016517
ACSL3	ENSP00000350012	ENSAMEP00000008847	ENSBTAP00000022939	ENSCJAP00000022598	ENSCPOP00000031616	ENSDNOP00000030752	ENSDORP00000001562	ENSECAP00000009086	ENSEEUP00000009843	ENSFCAP00000010960	ENSFDAP00000010133	ENSSTOP00000022720	ENSLAFP00000001360	ENSMMUP00000007128	ENSMAUP00000011812	ENSMODP00000026491	ENSMUSP00000045291	ENSMLUP00000009981	ENSNGAP00000025797	ENSOANP00000021444	ENSOCUP00000012870	ENSOGAP00000014609	ENSPTRP00000022173	ENSPANP00000002957	ENSPPYP00000024216	ENSPVAP00000010126	ENSRNOP00000020161	ENSRROP00000002455	ENSSBOP00000007924	ENSSSCP00000017187	ENSTBEP00000002176	ENSTTRP00000009614
ACVR1	ENSP00000263640	ENSAMEP00000015102	ENSBTAP00000015797	ENSCJAP00000028316	ENSCPOP00000007891	ENSDNOP00000033658	ENSDORP00000012655	ENSECAP00000016631	ENSEEUP00000001489	ENSFCAP00000026246	ENSFDAP00000022144	ENSSTOP00000004216	ENSLAFP00000019389	ENSMMUP00000024342		ENSMODP00000005457	ENSMUSP00000088453	ENSMLUP00000009233	ENSNGAP00000003249	ENSOANP00000009796	ENSOCUP00000002109	ENSOGAP00000010440	ENSPTRP00000075770	ENSPANP00000022958	ENSPPYP00000014358	ENSPVAP00000001609	ENSRNOP00000072326	ENSRROP00000006466	ENSSBOP00000017177	ENSSSCP00000056170	ENSTBEP00000014686	ENSTTRP00000007311
ACVR2A	ENSP00000241416	ENSAMEP00000014170	ENSBTAP00000024108	ENSCJAP00000022973	ENSCPOP00000007705	ENSDNOP00000007579	ENSDORP00000013588	ENSECAP00000000141	ENSEEUP00000001072	ENSFCAP00000023246	ENSFDAP00000014088	ENSSTOP00000016787	ENSLAFP00000002198	ENSMMUP00000000053	ENSMAUP00000020797	ENSMODP00000004027	ENSMUSP00000067305	ENSMLUP00000005926	ENSNGAP00000020544	ENSOANP00000013320	ENSOCUP00000014096	ENSOGAP00000003581	ENSPTRP00000021405	ENSPANP00000016045	ENSPPYP00000014326	ENSPVAP00000011171	ENSRNOP00000007404	ENSRROP00000004178	ENSSBOP00000016937	ENSSSCP00000016612	ENSTBEP00000008211	ENSTTRP00000015542
AFF1	ENSP00000305689	ENSAMEP00000003577	ENSBTAP00000024607	ENSCJAP00000011185	ENSCPOP00000032202	ENSDNOP00000022946	ENSDORP00000013051	ENSECAP00000003273	ENSEEUP00000012487	ENSFCAP00000017028	ENSFDAP00000011255	ENSSTOP00000027299	ENSLAFP00000013327	ENSMMUP00000018502	ENSMAUP00000008990	ENSMODP00000037078	ENSMUSP00000031256	ENSMLUP00000000270	ENSNGAP00000012143	ENSOANP00000021488	ENSOCUP00000001817	ENSOGAP00000020363	ENSPTRP00000086127	ENSPANP00000002119	ENSPPYP00000016647	ENSPVAP00000013625	ENSRNOP00000071392	ENSRROP00000045657	ENSSBOP00000038671	ENSSSCP00000009837	ENSTBEP00000006534	ENSTTRP00000005279
AFF4	ENSP00000265343	ENSAMEP00000018769	ENSBTAP00000012480	ENSCJAP00000024531	ENSCPOP00000001642	ENSDNOP00000012918	ENSDORP00000025259	ENSECAP00000010038	ENSEEUP00000010275	ENSFCAP00000027955	ENSFDAP00000016705	ENSSTOP00000023258	ENSLAFP00000008841	ENSMMUP00000020525	ENSMAUP00000013729	ENSMODP00000017312	ENSMUSP00000051479	ENSMLUP00000013740	ENSNGAP00000020347	ENSOANP00000011826	ENSOCUP00000011741	ENSOGAP00000020185	ENSPTRP00000082698	ENSPANP00000002903	ENSPPYP00000017641	ENSPVAP00000014331	ENSRNOP00000009440	ENSRROP00000019636	ENSSBOP00000009459	ENSSSCP00000053322	ENSTBEP00000010580	ENSTTRP00000013968
AKT1	ENSP00000451828	ENSAMEP00000008312	ENSBTAP00000023461	ENSCJAP00000017043	ENSCPOP00000026115		ENSDORP00000005559	ENSECAP00000006797	ENSEEUP00000011673	ENSFCAP00000027309	ENSFDAP00000004053	ENSSTOP00000028457	ENSLAFP00000024552	ENSMMUP00000032525	ENSMAUP00000012829	ENSMODP00000017125	ENSMUSP00000001780		ENSNGAP00000018623	ENSOANP00000033007		ENSOGAP00000018100	ENSPTRP00000082849	ENSPANP00000013336	ENSPPYP00000007036	ENSPVAP00000014791	ENSRNOP00000038369	ENSRROP00000002071	ENSSBOP00000006552	ENSSSCP00000033773		ENSTTRP00000013528
AKT2	ENSP00000375892	ENSAMEP00000013269	ENSBTAP00000001839	ENSCJAP00000026887	ENSCPOP00000031538	ENSDNOP00000013515	ENSDORP00000026851	ENSECAP00000006890	ENSEEUP00000012057	ENSFCAP00000027980	ENSFDAP00000023091	ENSSTOP00000002612	ENSLAFP00000002428	ENSMMUP00000004834	ENSMAUP00000023813	ENSMODP00000009476	ENSMUSP00000103981	ENSMLUP00000002060	ENSNGAP00000022262	ENSOANP00000012486	ENSOCUP00000000339	ENSOGAP00000012516	ENSPTRP00000089692	ENSPANP00000046066	ENSPPYP00000011178	ENSPVAP00000011087	ENSRNOP00000025303	ENSRROP00000040614	ENSSBOP00000038751	ENSSSCP00000029193	ENSTBEP00000007751	ENSTTRP00000000731
ALK	ENSP00000373700	ENSAMEP00000005610	ENSBTAP00000009703	ENSCJAP00000016156	ENSCPOP00000007403	ENSDNOP00000005830	ENSDORP00000012877	ENSECAP00000005467	ENSEEUP00000004823	ENSFCAP00000034987	ENSFDAP00000015847	ENSSTOP00000002519	ENSLAFP00000012237	ENSMMUP00000013440	ENSMAUP00000008299	ENSMODP00000019385	ENSMUSP00000083840	ENSMLUP00000009886	ENSNGAP00000003903	ENSOANP00000022813	ENSOCUP00000000943	ENSOGAP00000012861	ENSPTRP00000020259	ENSPANP00000023561	ENSPPYP00000013987	ENSPVAP00000011290	ENSRNOP00000011630	ENSRROP00000006662	ENSSBOP00000007680	ENSSSCP00000030260	ENSTBEP00000014257	ENSTTRP00000007868
AMER1	ENSP00000329117	ENSAMEP00000020161	ENSBTAP00000011639	ENSCJAP00000032933	ENSCPOP00000006907	ENSDNOP00000013330	ENSDORP00000016107	ENSECAP00000002834	ENSEEUP00000005687	ENSFCAP00000004715	ENSFDAP00000012707	ENSSTOP00000012678	ENSLAFP00000013713	ENSMMUP00000056655	ENSMAUP00000022897	ENSMODP00000008938	ENSMUSP00000109502	ENSMLUP00000004016	ENSNGAP00000006933			ENSOGAP00000011227	ENSPTRP00000047382	ENSPANP00000010402	ENSPPYP00000022847	ENSPVAP00000015301	ENSRNOP00000043681	ENSRROP00000012015	ENSSBOP00000022494	ENSSSCP00000029629	ENSTBEP00000010537	ENSTTRP00000001157
APC	ENSP00000427089	ENSAMEP00000013332	ENSBTAP00000025099	ENSCJAP00000030372	ENSCPOP00000001434	ENSDNOP00000034911	ENSDORP00000016261	ENSECAP00000007276	ENSEEUP00000009724	ENSFCAP00000039173	ENSFDAP00000002721	ENSSTOP00000031860	ENSLAFP00000011382	ENSMMUP00000043208	ENSMAUP00000013534	ENSMODP00000016609	ENSMUSP00000078337	ENSMLUP00000013458	ENSNGAP00000009462	ENSOANP00000001316	ENSOCUP00000013423	ENSOGAP00000017649	ENSPTRP00000029327	ENSPANP00000039122	ENSPPYP00000024042	ENSPVAP00000004642	ENSRNOP00000074593	ENSRROP00000025265	ENSSBOP00000039247	ENSSSCP00000037498	ENSTBEP00000014109	ENSTTRP00000001593
APOBEC3B	ENSP00000327459	ENSAMEP00000011361	ENSBTAP00000010196	ENSCJAP00000021265				ENSECAP00000019787		ENSFCAP00000032399			ENSLAFP00000004418	ENSMMUP00000041419				ENSMLUP00000000887			ENSOCUP00000017941	ENSOGAP00000017529	ENSPTRP00000024776	ENSPANP00000013349	ENSPPYP00000013198	ENSPVAP00000003830		ENSRROP00000008655	ENSSBOP00000025239			ENSTTRP00000008904
AR	ENSP00000379359	ENSAMEP00000009019	ENSBTAP00000030053	ENSCJAP00000006494	ENSCPOP00000015421	ENSDNOP00000026157	ENSDORP00000021550	ENSECAP00000008070		ENSFCAP00000006793	ENSFDAP00000000823	ENSSTOP00000015265	ENSLAFP00000020342	ENSMMUP00000046081	ENSMAUP00000002014	ENSMODP00000015542	ENSMUSP00000052648	ENSMLUP00000012914	ENSNGAP00000002203		ENSOCUP00000020480	ENSOGAP00000013827	ENSPTRP00000076864	ENSPANP00000006052	ENSPPYP00000022865	ENSPVAP00000001055	ENSRNOP00000009129	ENSRROP00000015607	ENSSBOP00000010002	ENSSSCP00000043455	ENSTBEP00000013281	ENSTTRP00000003976
ARHGAP26	ENSP00000367243	ENSAMEP00000010708	ENSBTAP00000053583	ENSCJAP00000033931	ENSCPOP00000007411	ENSDNOP00000000445	ENSDORP00000003702	ENSECAP00000022840	ENSEEUP00000008770	ENSFCAP00000008461	ENSFDAP00000006850	ENSSTOP00000014792	ENSLAFP00000014877	ENSMMUP00000033948	ENSMAUP00000003316	ENSMODP00000031515	ENSMUSP00000095200	ENSMLUP00000006501	ENSNGAP00000018781	ENSOANP00000009151	ENSOCUP00000010033	ENSOGAP00000010210	ENSPTRP00000029677	ENSPANP00000018687	ENSPPYP00000017783	ENSPVAP00000004350	ENSRNOP00000018843	ENSRROP00000039306	ENSSBOP00000018566	ENSSSCP00000048776	ENSTBEP00000013828	ENSTTRP00000003054
ARHGEF12	ENSP00000380942	ENSAMEP00000008521	ENSBTAP00000028453	ENSCJAP00000026305	ENSCPOP00000009409	ENSDNOP00000000451	ENSDORP00000016099	ENSECAP00000020390	ENSEEUP00000010816	ENSFCAP00000020328	ENSFDAP00000013970	ENSSTOP00000014215	ENSLAFP00000011123	ENSMMUP00000044671	ENSMAUP00000012903	ENSMODP00000016438	ENSMUSP00000126598	ENSMLUP00000003010	ENSNGAP00000009562	ENSOANP00000010025	ENSOCUP00000023085	ENSOGAP00000009436	ENSPTRP00000058269	ENSPANP00000000625	ENSPPYP00000004552	ENSPVAP00000011130	ENSRNOP00000074482	ENSRROP00000004867	ENSSBOP00000007952	ENSSSCP00000047751	ENSTBEP00000006252	ENSTTRP00000011097
ARID1A	ENSP00000320485	ENSAMEP00000011313	ENSBTAP00000001360	ENSCJAP00000018191	ENSCPOP00000009330	ENSDNOP00000006283	ENSDORP00000002296	ENSECAP00000016120	ENSEEUP00000007727	ENSFCAP00000011884	ENSFDAP00000020579		ENSLAFP00000014756	ENSMMUP00000016675		ENSMODP00000017981	ENSMUSP00000101517	ENSMLUP00000002271	ENSNGAP00000001433	ENSOANP00000030555	ENSOCUP00000004613	ENSOGAP00000002194	ENSPTRP00000086363	ENSPANP00000000723	ENSPPYP00000001940	ENSPVAP00000016298	ENSRNOP00000009173	ENSRROP00000025681	ENSSBOP00000009885	ENSSSCP00000047116	ENSTBEP00000008789	ENSTTRP00000015553
ARID1B	ENSP00000344546	ENSAMEP00000010238	ENSBTAP00000053515	ENSCJAP00000022866	ENSCPOP00000026672	ENSDNOP00000016713	ENSDORP00000025433	ENSECAP00000000541	ENSEEUP00000011407	ENSFCAP00000005834	ENSFDAP00000007158	ENSSTOP00000014306	ENSLAFP00000010047	ENSMMUP00000003037	ENSMAUP00000019421	ENSMODP00000010042	ENSMUSP00000111463	ENSMLUP00000010432	ENSNGAP00000005921	ENSOANP00000023430	ENSOCUP00000007672	ENSOGAP00000008722	ENSPTRP00000079430	ENSPANP00000015624	ENSPPYP00000019176	ENSPVAP00000009983	ENSRNOP00000022939	ENSRROP00000043274	ENSSBOP00000019035	ENSSSCP00000042400	ENSTBEP00000004515	ENSTTRP00000004367
ARID2	ENSP00000335044	ENSAMEP00000014124	ENSBTAP00000014719	ENSCJAP00000024129	ENSCPOP00000029054	ENSDNOP00000011583	ENSDORP00000011540	ENSECAP00000016831	ENSEEUP00000001438	ENSFCAP00000011899	ENSFDAP00000013596	ENSSTOP00000008040	ENSLAFP00000003686	ENSMMUP00000020999	ENSMAUP00000009727	ENSMODP00000023103	ENSMUSP00000093969	ENSMLUP00000006324	ENSNGAP00000008923	ENSOANP00000032804	ENSOCUP00000011457	ENSOGAP00000020184	ENSPTRP00000008299	ENSPANP00000045615	ENSPPYP00000005060	ENSPVAP00000009269	ENSRNOP00000006970	ENSRROP00000034507	ENSSBOP00000027166	ENSSSCP00000027637	ENSTBEP00000001972	ENSTTRP00000004371
ARNT	ENSP00000351407	ENSAMEP00000001317	ENSBTAP00000028023	ENSCJAP00000012901	ENSCPOP00000013135	ENSDNOP00000003955	ENSDORP00000021181	ENSECAP00000008218	ENSEEUP00000006879	ENSFCAP00000003358	ENSFDAP00000023305	ENSSTOP00000024951	ENSLAFP00000009435	ENSMMUP00000058635	ENSMAUP00000007993	ENSMODP00000023467	ENSMUSP00000099810	ENSMLUP00000003193	ENSNGAP00000015570	ENSOANP00000007256	ENSOCUP00000011684	ENSOGAP00000004041	ENSPTRP00000045337	ENSPANP00000002143	ENSPPYP00000001037	ENSPVAP00000004122	ENSRNOP00000060764	ENSRROP00000016666	ENSSBOP00000018564	ENSSSCP00000007087	ENSTBEP00000004286	ENSTTRP00000006994
ASPSCR1	ENSP00000302176	ENSAMEP00000018372	ENSBTAP00000006075	ENSCJAP00000033732	ENSCPOP00000013423	ENSDNOP00000028120	ENSDORP00000022728	ENSECAP00000009656	ENSEEUP00000010707	ENSFCAP00000039273	ENSFDAP00000013925	ENSSTOP00000021141	ENSLAFP00000005425	ENSMMUP00000014285	ENSMAUP00000016074		ENSMUSP00000026135	ENSMLUP00000000655	ENSNGAP00000009208		ENSOCUP00000019408	ENSOGAP00000011149	ENSPTRP00000016651	ENSPANP00000042521	ENSPPYP00000009833	ENSPVAP00000012526	ENSRNOP00000051827	ENSRROP00000032665	ENSSBOP00000032661	ENSSSCP00000053780	ENSTBEP00000013935	ENSTTRP00000001483
ASXL1	ENSP00000305119	ENSAMEP00000014058	ENSBTAP00000007795	ENSCJAP00000048880	ENSCPOP00000025927	ENSDNOP00000033650	ENSDORP00000021959	ENSECAP00000019579	ENSEEUP00000002223	ENSFCAP00000030226	ENSFDAP00000019180	ENSSTOP00000018425	ENSLAFP00000005265	ENSMMUP00000042859	ENSMAUP00000000680	ENSMODP00000024271	ENSMUSP00000105413	ENSMLUP00000000948	ENSNGAP00000008182			ENSOGAP00000007537	ENSPTRP00000071060	ENSPANP00000021120	ENSPPYP00000012182	ENSPVAP00000007599	ENSRNOP00000068945	ENSRROP00000000159	ENSSBOP00000014054	ENSSSCP00000007717	ENSTBEP00000000939	ENSTTRP00000007531
ATF1	ENSP00000262053	ENSAMEP00000002391	ENSBTAP00000024135	ENSCJAP00000039381	ENSCPOP00000030614	ENSDNOP00000005383	ENSDORP00000007427	ENSECAP00000014184	ENSEEUP00000007262	ENSFCAP00000012883	ENSFDAP00000000261	ENSSTOP00000009640	ENSLAFP00000026941	ENSMMUP00000057245	ENSMAUP00000022105	ENSMODP00000007821	ENSMUSP00000023769	ENSMLUP00000019020	ENSNGAP00000017637	ENSOANP00000020310	ENSOCUP00000014626	ENSOGAP00000016013	ENSPTRP00000008439	ENSPANP00000045640	ENSPPYP00000005154	ENSPVAP00000015207	ENSRNOP00000073249	ENSRROP00000015517	ENSSBOP00000009657	ENSSSCP00000017098	ENSTBEP00000009397	ENSTTRP00000003553
ATIC	ENSP00000236959	ENSAMEP00000003868	ENSBTAP00000025662	ENSCJAP00000021497	ENSCPOP00000011522	ENSDNOP00000004728	ENSDORP00000009518	ENSECAP00000012746	ENSEEUP00000009496	ENSFCAP00000008542	ENSFDAP00000013927	ENSSTOP00000002409	ENSLAFP00000002107	ENSMMUP00000016168	ENSMAUP00000013055	ENSMODP00000019487	ENSMUSP00000027384	ENSMLUP00000001670	ENSNGAP00000018709	ENSOANP00000010900	ENSOCUP00000026602	ENSOGAP00000004505	ENSPTRP00000041425	ENSPANP00000017345	ENSPPYP00000014690	ENSPVAP00000010704	ENSRNOP00000021105	ENSRROP00000035551	ENSSBOP00000038336	ENSSSCP00000054899	ENSTBEP00000009529	ENSTTRP00000004023
ATM	ENSP00000388058	ENSAMEP00000017701	ENSBTAP00000039884	ENSCJAP00000018844	ENSCPOP00000009885	ENSDNOP00000008946	ENSDORP00000012875	ENSECAP00000019300	ENSEEUP00000007164	ENSFCAP00000025928	ENSFDAP00000012956	ENSSTOP00000004029	ENSLAFP00000006871	ENSMMUP00000036720	ENSMAUP00000011167	ENSMODP00000018290	ENSMUSP00000113388	ENSMLUP00000022699	ENSNGAP00000009465	ENSOANP00000009993	ENSOCUP00000012638	ENSOGAP00000015450	ENSPTRP00000054216	ENSPANP00000010521	ENSPPYP00000004403	ENSPVAP00000015480	ENSRNOP00000045529	ENSRROP00000031543	ENSSBOP00000027475	ENSSSCP00000015931	ENSTBEP00000007644	ENSTTRP00000005735
ATP1A1	ENSP00000295598	ENSAMEP00000005448	ENSBTAP00000001646	ENSCJAP00000046927	ENSCPOP00000025890	ENSDNOP00000008125	ENSDORP00000000845	ENSECAP00000022397	ENSEEUP00000003015	ENSFCAP00000034462	ENSFDAP00000017712	ENSSTOP00000031415	ENSLAFP00000013163	ENSMMUP00000041829	ENSMAUP00000018636	ENSMODP00000006196	ENSMUSP00000039657	ENSMLUP00000004607	ENSNGAP00000024423	ENSOANP00000022086	ENSOCUP00000024821	ENSOGAP00000000166	ENSPTRP00000090124	ENSPANP00000032674	ENSPPYP00000001146	ENSPVAP00000005941	ENSRNOP00000045650	ENSRROP00000043385	ENSSBOP00000007101	ENSSSCP00000007190	ENSTBEP00000009177	ENSTTRP00000010969
ATP2B3	ENSP00000263519	ENSAMEP00000009348	ENSBTAP00000000677	ENSCJAP00000021115	ENSCPOP00000030648	ENSDNOP00000028597	ENSDORP00000012257	ENSECAP00000021536	ENSEEUP00000006294	ENSFCAP00000003721	ENSFDAP00000014510	ENSSTOP00000030635	ENSLAFP00000018810	ENSMMUP00000015063	ENSMAUP00000008658	ENSMODP00000010132	ENSMUSP00000085775	ENSMLUP00000009659	ENSNGAP00000025027	ENSOANP00000001063	ENSOCUP00000002060	ENSOGAP00000008000	ENSPTRP00000068300	ENSPANP00000001780	ENSPPYP00000023329	ENSPVAP00000012241	ENSRNOP00000075088	ENSRROP00000040949	ENSSBOP00000032146	ENSSSCP00000030524	ENSTBEP00000014270	ENSTTRP00000011072
ATR	ENSP00000343741	ENSAMEP00000013271	ENSBTAP00000015321	ENSCJAP00000003327	ENSCPOP00000006313	ENSDNOP00000003638	ENSDORP00000000367	ENSECAP00000022957	ENSEEUP00000010962	ENSFCAP00000015754	ENSFDAP00000011959	ENSSTOP00000015767	ENSLAFP00000012949	ENSMMUP00000010409	ENSMAUP00000013579	ENSMODP00000026543	ENSMUSP00000149953	ENSMLUP00000015418	ENSNGAP00000024644	ENSOANP00000032140	ENSOCUP00000001626	ENSOGAP00000000152	ENSPTRP00000051017	ENSPANP00000011874	ENSPPYP00000015853	ENSPVAP00000015357	ENSRNOP00000043760	ENSRROP00000024494	ENSSBOP00000031444	ENSSSCP00000012449	ENSTBEP00000012056	ENSTTRP00000009512
ATRX	ENSP00000362441	ENSAMEP00000002053	ENSBTAP00000053333	ENSCJAP00000048346	ENSCPOP00000007087		ENSDORP00000018863	ENSECAP00000014319		ENSFCAP00000017740	ENSFDAP00000007623	ENSSTOP00000021858	ENSLAFP00000015953	ENSMMUP00000029718	ENSMAUP00000006332	ENSMODP00000027603	ENSMUSP00000109203	ENSMLUP00000021544	ENSNGAP00000026211	ENSOANP00000003785	ENSOCUP00000001589	ENSOGAP00000017438	ENSPTRP00000087577	ENSPANP00000008285	ENSPPYP00000022935		ENSRNOP00000070457		ENSSBOP00000010235	ENSSSCP00000013229		ENSTTRP00000004116
AXIN1	ENSP00000262320	ENSAMEP00000007392	ENSBTAP00000022053	ENSCJAP00000021708	ENSCPOP00000010115	ENSDNOP00000000586	ENSDORP00000020168	ENSECAP00000021225	ENSEEUP00000013872	ENSFCAP00000027879	ENSFDAP00000022211	ENSSTOP00000011023	ENSLAFP00000019304	ENSMMUP00000000814	ENSMAUP00000005965	ENSMODP00000020797	ENSMUSP00000073974	ENSMLUP00000009052	ENSNGAP00000009431	ENSOANP00000001329	ENSOCUP00000024277	ENSOGAP00000013367	ENSPTRP00000042391	ENSPANP00000013448	ENSPPYP00000007819	ENSPVAP00000000516		ENSRROP00000026685	ENSSBOP00000028456	ENSSSCP00000024034	ENSTBEP00000007730	ENSTTRP00000008625
AXIN2	ENSP00000302625	ENSAMEP00000012516	ENSBTAP00000040177	ENSCJAP00000032254	ENSCPOP00000003546	ENSDNOP00000005064	ENSDORP00000021435	ENSECAP00000015845	ENSEEUP00000009789	ENSFCAP00000034817	ENSFDAP00000012967	ENSSTOP00000020165	ENSLAFP00000020608	ENSMMUP00000034175	ENSMAUP00000005466	ENSMODP00000005251	ENSMUSP00000051331	ENSMLUP00000020824	ENSNGAP00000025302	ENSOANP00000012819	ENSOCUP00000010421	ENSOGAP00000007665	ENSPTRP00000016228	ENSPANP00000016496	ENSPPYP00000009609	ENSPVAP00000011202	ENSRNOP00000073088	ENSRROP00000013534	ENSSBOP00000037936	ENSSSCP00000054961	ENSTBEP00000001519	ENSTTRP00000008850
B2M	ENSP00000452780	ENSAMEP00000020170	ENSBTAP00000016359	ENSCJAP00000004290	ENSCPOP00000023611	ENSDNOP00000020401	ENSDORP00000018426	ENSECAP00000000811	ENSEEUP00000008754	ENSFCAP00000011347	ENSFDAP00000003296	ENSSTOP00000027235	ENSLAFP00000005082	ENSMMUP00000005012	ENSMAUP00000025837	ENSMODP00000022053	ENSMUSP00000099534	ENSMLUP00000004920	ENSNGAP00000008475	ENSOANP00000012092	ENSOCUP00000014707	ENSOGAP00000004212	ENSPTRP00000011997	ENSPANP00000013995	ENSPPYP00000007289	ENSPVAP00000013364	ENSRNOP00000023017	ENSRROP00000010970	ENSSBOP00000023733	ENSSSCP00000052369	ENSTBEP00000012743	ENSTTRP00000014779
BAP1	ENSP00000417132	ENSAMEP00000009394	ENSBTAP00000054730	ENSCJAP00000011709	ENSCPOP00000002935	ENSDNOP00000001406	ENSDORP00000001439	ENSECAP00000018429	ENSEEUP00000006656	ENSFCAP00000014571	ENSFDAP00000003361	ENSSTOP00000025454	ENSLAFP00000005317	ENSMMUP00000022338	ENSMAUP00000013412	ENSMODP00000014406	ENSMUSP00000022458	ENSMLUP00000013958	ENSNGAP00000011057	ENSOANP00000005145	ENSOCUP00000006868	ENSOGAP00000010787	ENSPTRP00000025898	ENSPANP00000044986	ENSPPYP00000015452	ENSPVAP00000011836	ENSRNOP00000025853	ENSRROP00000033773	ENSSBOP00000004493	ENSSSCP00000039898	ENSTBEP00000014884	ENSTTRP00000001135
BARD1	ENSP00000260947	ENSAMEP00000004039	ENSBTAP00000045022	ENSCJAP00000021153	ENSCPOP00000010340	ENSDNOP00000029986	ENSDORP00000024720	ENSECAP00000002144	ENSEEUP00000004965	ENSFCAP00000009574	ENSFDAP00000018225	ENSSTOP00000002162	ENSLAFP00000000460	ENSMMUP00000007521	ENSMAUP00000004436	ENSMODP00000019509	ENSMUSP00000027393	ENSMLUP00000012866	ENSNGAP00000026102	ENSOANP00000032332	ENSOCUP00000001334	ENSOGAP00000008142	ENSPTRP00000075471	ENSPANP00000005319	ENSPPYP00000014687	ENSPVAP00000002162	ENSRNOP00000075183	ENSRROP00000008021	ENSSBOP00000016241	ENSSSCP00000017127	ENSTBEP00000013429	ENSTTRP00000007247
BAX	ENSP00000293288	ENSAMEP00000015393	ENSBTAP00000017739	ENSCJAP00000047708	ENSCPOP00000031867	ENSDNOP00000032424	ENSDORP00000014638	ENSECAP00000014372	ENSEEUP00000003141	ENSFCAP00000000237	ENSFDAP00000000731	ENSSTOP00000012508	ENSLAFP00000018643	ENSMMUP00000005212	ENSMAUP00000016004	ENSMODP00000017160	ENSMUSP00000033093	ENSMLUP00000009353	ENSNGAP00000023810		ENSOCUP00000021520	ENSOGAP00000015465	ENSPTRP00000092787	ENSPANP00000036654	ENSPPYP00000011433	ENSPVAP00000009014	ENSRNOP00000028328	ENSRROP00000007221		ENSSSCP00000034895		ENSTTRP00000001176
BCL10	ENSP00000359612	ENSAMEP00000018226	ENSBTAP00000018398	ENSCJAP00000046194	ENSCPOP00000031393	ENSDNOP00000007778	ENSDORP00000021990	ENSECAP00000022572	ENSEEUP00000012600	ENSFCAP00000031431	ENSFDAP00000017855	ENSSTOP00000020451	ENSLAFP00000003045	ENSMMUP00000007544	ENSMAUP00000014320	ENSMODP00000000353	ENSMUSP00000029842	ENSMLUP00000015461	ENSNGAP00000013880	ENSOANP00000010882	ENSOCUP00000013920	ENSOGAP00000008911	ENSPTRP00000001578	ENSPANP00000006247	ENSPPYP00000001384	ENSPVAP00000002651	ENSRNOP00000019911	ENSRROP00000042255	ENSSBOP00000033115	ENSSSCP00000007404	ENSTBEP00000013640	ENSTTRP00000001248
BCL11A	ENSP00000338774	ENSAMEP00000016689	ENSBTAP00000021985	ENSCJAP00000049284	ENSCPOP00000025545	ENSDNOP00000015387	ENSDORP00000016766	ENSECAP00000006297	ENSEEUP00000009968	ENSFCAP00000022311	ENSFDAP00000007900	ENSSTOP00000030516	ENSLAFP00000002578	ENSMMUP00000014826	ENSMAUP00000008852	ENSMODP00000002576	ENSMUSP00000105140	ENSMLUP00000009227	ENSNGAP00000012417	ENSOANP00000019625	ENSOCUP00000001042	ENSOGAP00000019436	ENSPTRP00000042480	ENSPANP00000035090	ENSPPYP00000013825	ENSPVAP00000000040	ENSRNOP00000009421	ENSRROP00000026023	ENSSBOP00000006994	ENSSSCP00000058973		ENSTTRP00000005878
BCL11B	ENSP00000280435	ENSAMEP00000012037	ENSBTAP00000023987	ENSCJAP00000012400	ENSCPOP00000029351	ENSDNOP00000009831	ENSDORP00000021341	ENSECAP00000022867		ENSFCAP00000005886		ENSSTOP00000022911	ENSLAFP00000007753	ENSMMUP00000004346	ENSMAUP00000014466	ENSMODP00000011986	ENSMUSP00000068258	ENSMLUP00000011363	ENSNGAP00000024681	ENSOANP00000023265	ENSOCUP00000022293	ENSOGAP00000019859	ENSPTRP00000052505	ENSPANP00000013197	ENSPPYP00000006970	ENSPVAP00000014630	ENSRNOP00000007602	ENSRROP00000013359	ENSSBOP00000037882	ENSSSCP00000002714		ENSTTRP00000011506
BCL2	ENSP00000381185	ENSAMEP00000006680	ENSBTAP00000025701	ENSCJAP00000012281	ENSCPOP00000016923	ENSDNOP00000026208	ENSDORP00000001912	ENSECAP00000017850		ENSFCAP00000020564		ENSSTOP00000016154	ENSLAFP00000000479	ENSMMUP00000050630	ENSMAUP00000009962	ENSMODP00000006458	ENSMUSP00000108371		ENSNGAP00000018553		ENSOCUP00000021269	ENSOGAP00000002082	ENSPTRP00000090293	ENSPANP00000001764	ENSPPYP00000010339	ENSPVAP00000000113	ENSRNOP00000003768	ENSRROP00000035252	ENSSBOP00000030310			ENSTTRP00000004766
BCL3	ENSP00000164227	ENSAMEP00000013536	ENSBTAP00000012490	ENSCJAP00000024184	ENSCPOP00000014182		ENSDORP00000008111	ENSECAP00000010874	ENSEEUP00000002488	ENSFCAP00000028295		ENSSTOP00000003883	ENSLAFP00000017029		ENSMAUP00000016660	ENSMODP00000026088	ENSMUSP00000113851		ENSNGAP00000013977	ENSOANP00000002149	ENSOCUP00000020139	ENSOGAP00000015699	ENSPTRP00000048640	ENSPANP00000003156	ENSPPYP00000011294	ENSPVAP00000015035	ENSRNOP00000025913	ENSRROP00000039119	ENSSBOP00000029056	ENSSSCP00000030419		ENSTTRP00000007512
BCL6	ENSP00000384371	ENSAMEP00000000860	ENSBTAP00000001978	ENSCJAP00000026480	ENSCPOP00000028296	ENSDNOP00000003320	ENSDORP00000005246	ENSECAP00000004014	ENSEEUP00000000302	ENSFCAP00000006325	ENSFDAP00000021238	ENSSTOP00000024764	ENSLAFP00000010278	ENSMMUP00000012059	ENSMAUP00000009402		ENSMUSP00000023151	ENSMLUP00000011740	ENSNGAP00000007216	ENSOANP00000001352	ENSOCUP00000004710	ENSOGAP00000006837	ENSPTRP00000068244	ENSPANP00000014693	ENSPPYP00000016100	ENSPVAP00000011630	ENSRNOP00000002522	ENSRROP00000005956	ENSSBOP00000019458	ENSSSCP00000048893	ENSTBEP00000008250	ENSTTRP00000016333
BCL7A	ENSP00000445868	ENSAMEP00000015345	ENSBTAP00000056349	ENSCJAP00000030952	ENSCPOP00000024691	ENSDNOP00000029980	ENSDORP00000012113	ENSECAP00000009589	ENSEEUP00000013966	ENSFCAP00000011233		ENSSTOP00000018583	ENSLAFP00000006247	ENSMMUP00000016616		ENSMODP00000015228	ENSMUSP00000031391	ENSMLUP00000012304	ENSNGAP00000020376	ENSOANP00000009936	ENSOCUP00000000547	ENSOGAP00000005353	ENSPTRP00000039398	ENSPANP00000002687	ENSPPYP00000005765	ENSPVAP00000001188	ENSRNOP00000071949	ENSRROP00000002216	ENSSBOP00000022861	ENSSSCP00000010463	ENSTBEP00000007514	ENSTTRP00000002838
BCL9	ENSP00000234739	ENSAMEP00000018447	ENSBTAP00000003141	ENSCJAP00000004355	ENSCPOP00000010975	ENSDNOP00000023317	ENSDORP00000003080	ENSECAP00000003170	ENSEEUP00000002081	ENSFCAP00000000320	ENSFDAP00000004089	ENSSTOP00000000762	ENSLAFP00000012441	ENSMMUP00000022067	ENSMAUP00000023511	ENSMODP00000023360	ENSMUSP00000046152	ENSMLUP00000000287	ENSNGAP00000016084	ENSOANP00000024372	ENSOCUP00000010444	ENSOGAP00000003202	ENSPTRP00000002077	ENSPANP00000008918	ENSPPYP00000001101	ENSPVAP00000014876	ENSRNOP00000023544	ENSRROP00000024191	ENSSBOP00000030760	ENSSSCP00000044535	ENSTBEP00000002058	ENSTTRP00000011689
BCL9L	ENSP00000335320	ENSAMEP00000000055	ENSBTAP00000006774	ENSCJAP00000025094	ENSCPOP00000008786	ENSDNOP00000010028	ENSDORP00000000920	ENSECAP00000009901	ENSEEUP00000010657	ENSFCAP00000026900	ENSFDAP00000010308	ENSSTOP00000021706	ENSLAFP00000028252	ENSMMUP00000012204	ENSMAUP00000009806	ENSMODP00000016708	ENSMUSP00000151837		ENSNGAP00000011801		ENSOCUP00000024100	ENSOGAP00000017258	ENSPTRP00000007466	ENSPANP00000005552	ENSPPYP00000004518	ENSPVAP00000011769	ENSRNOP00000061788	ENSRROP00000033449	ENSSBOP00000004354	ENSSSCP00000058868	ENSTBEP00000007600	ENSTTRP00000002756
BCOR	ENSP00000367705	ENSAMEP00000007412	ENSBTAP00000055662	ENSCJAP00000006886	ENSCPOP00000003501	ENSDNOP00000034107	ENSDORP00000025002	ENSECAP00000004841	ENSEEUP00000008358	ENSFCAP00000031448	ENSFDAP00000011532	ENSSTOP00000002886	ENSLAFP00000012107	ENSMMUP00000006996	ENSMAUP00000005934	ENSMODP00000026383	ENSMUSP00000111175	ENSMLUP00000013080	ENSNGAP00000011013	ENSOANP00000017873	ENSOCUP00000014658	ENSOGAP00000006052	ENSPTRP00000078038	ENSPANP00000032404	ENSPPYP00000022662	ENSPVAP00000003685	ENSRNOP00000047677	ENSRROP00000026056	ENSSBOP00000003822	ENSSSCP00000036606	ENSTBEP00000007094	ENSTTRP00000012510
BCR	ENSP00000303507	ENSAMEP00000009530	ENSBTAP00000029392	ENSCJAP00000046835	ENSCPOP00000014959	ENSDNOP00000002018	ENSDORP00000025277	ENSECAP00000018412	ENSEEUP00000005892	ENSFCAP00000017023	ENSFDAP00000012291	ENSSTOP00000007608	ENSLAFP00000012877	ENSMMUP00000012482	ENSMAUP00000016230		ENSMUSP00000126377	ENSMLUP00000011413	ENSNGAP00000002680	ENSOANP00000020521	ENSOCUP00000004259	ENSOGAP00000016149	ENSPTRP00000039219	ENSPANP00000015585	ENSPPYP00000012963	ENSPVAP00000010746	ENSRNOP00000001766	ENSRROP00000009366	ENSSBOP00000022384	ENSSSCP00000043635	ENSTBEP00000013181	ENSTTRP00000008659
BIRC3	ENSP00000263464	ENSAMEP00000010564	ENSBTAP00000034604	ENSCJAP00000001118	ENSCPOP00000022850	ENSDNOP00000033500		ENSECAP00000010270	ENSEEUP00000003045	ENSFCAP00000035856	ENSFDAP00000003956	ENSSTOP00000005131	ENSLAFP00000005074			ENSMODP00000000728	ENSMUSP00000013949	ENSMLUP00000014372	ENSNGAP00000003364	ENSOANP00000016616	ENSOCUP00000008710	ENSOGAP00000005318	ENSPTRP00000090891	ENSPANP00000018107		ENSPVAP00000014567	ENSRNOP00000007702	ENSRROP00000031552	ENSSBOP00000029777	ENSSSCP00000039046	ENSTBEP00000001510	ENSTTRP00000002688
BLM	ENSP00000347232	ENSAMEP00000014621	ENSBTAP00000027057	ENSCJAP00000018113	ENSCPOP00000001592	ENSDNOP00000007879	ENSDORP00000010369	ENSECAP00000009382	ENSEEUP00000001297	ENSFCAP00000029406	ENSFDAP00000003119	ENSSTOP00000004496	ENSLAFP00000007824	ENSMMUP00000055830	ENSMAUP00000007271	ENSMODP00000024262	ENSMUSP00000127995	ENSMLUP00000013381	ENSNGAP00000001749	ENSOANP00000014820	ENSOCUP00000012010	ENSOGAP00000005104	ENSPTRP00000012754	ENSPANP00000014473	ENSPPYP00000007694	ENSPVAP00000010975	ENSRNOP00000015065	ENSRROP00000028177	ENSSBOP00000029255	ENSSSCP00000001985	ENSTBEP00000005799	ENSTTRP00000015530
BMPR1A	ENSP00000361107	ENSAMEP00000010493	ENSBTAP00000000282	ENSCJAP00000021275	ENSCPOP00000018932	ENSDNOP00000012950	ENSDORP00000009178	ENSECAP00000018155	ENSEEUP00000011324	ENSFCAP00000024415	ENSFDAP00000006958	ENSSTOP00000014184	ENSLAFP00000004888	ENSMMUP00000038545	ENSMAUP00000017250	ENSMODP00000013961	ENSMUSP00000035900	ENSMLUP00000009075	ENSNGAP00000015755	ENSOANP00000014182	ENSOCUP00000014542	ENSOGAP00000009633	ENSPTRP00000004727	ENSPANP00000024775	ENSPPYP00000002646	ENSPVAP00000015732	ENSRNOP00000074885	ENSRROP00000039666	ENSSBOP00000009523	ENSSSCP00000011048	ENSTBEP00000002539	ENSTTRP00000007678
BRAF	ENSP00000288602	ENSAMEP00000016150	ENSBTAP00000029006	ENSCJAP00000024968	ENSCPOP00000031649	ENSDNOP00000004793	ENSDORP00000017349	ENSECAP00000003689	ENSEEUP00000004699	ENSFCAP00000011915	ENSFDAP00000001049	ENSSTOP00000002302	ENSLAFP00000022235	ENSMMUP00000044832	ENSMAUP00000017161	ENSMODP00000034042	ENSMUSP00000002487	ENSMLUP00000006913	ENSNGAP00000012048	ENSOANP00000021130	ENSOCUP00000004763	ENSOGAP00000008634	ENSPTRP00000079485	ENSPANP00000018714	ENSPPYP00000020265	ENSPVAP00000014843	ENSRNOP00000014604	ENSRROP00000002548	ENSSBOP00000023657	ENSSSCP00000035615	ENSTBEP00000010328	ENSTTRP00000002332
BRCA1	ENSP00000350283	ENSAMEP00000000197	ENSBTAP00000011616	ENSCJAP00000023866	ENSCPOP00000012252	ENSDNOP00000012464	ENSDORP00000019851	ENSECAP00000015339	ENSEEUP00000002494	ENSFCAP00000012193	ENSFDAP00000004478	ENSSTOP00000000449	ENSLAFP00000012177	ENSMMUP00000034386	ENSMAUP00000006643	ENSMODP00000018933	ENSMUSP00000017290	ENSMLUP00000003770	ENSNGAP00000012961	ENSOANP00000031186	ENSOCUP00000003366		ENSPTRP00000070120	ENSPANP00000027226	ENSPPYP00000009402	ENSPVAP00000008331	ENSRNOP00000072366	ENSRROP00000033524	ENSSBOP00000022189	ENSSSCP00000034439	ENSTBEP00000011274	ENSTTRP00000011139
BRCA2	ENSP00000439902	ENSAMEP00000009909	ENSBTAP00000001311	ENSCJAP00000034250	ENSCPOP00000004635	ENSDNOP00000034947		ENSECAP00000013146	ENSEEUP00000008968	ENSFCAP00000028015	ENSFDAP00000014860	ENSSTOP00000004979	ENSLAFP00000002234	ENSMMUP00000009432	ENSMAUP00000009408	ENSMODP00000033276	ENSMUSP00000038576	ENSMLUP00000012516	ENSNGAP00000024933	ENSOANP00000024376	ENSOCUP00000014514	ENSOGAP00000009477	ENSPTRP00000009812	ENSPANP00000022490	ENSPPYP00000005997	ENSPVAP00000000225	ENSRNOP00000001475	ENSRROP00000030947		ENSSSCP00000052851	ENSTBEP00000013856	ENSTTRP00000010004
BRD3	ENSP00000305918	ENSAMEP00000011812	ENSBTAP00000013992	ENSCJAP00000010906	ENSCPOP00000001618	ENSDNOP00000021778	ENSDORP00000011896	ENSECAP00000019196	ENSEEUP00000008250	ENSFCAP00000005302	ENSFDAP00000021297	ENSSTOP00000014229	ENSLAFP00000028917	ENSMMUP00000007223	ENSMAUP00000005799	ENSMODP00000016422	ENSMUSP00000109574	ENSMLUP00000004658	ENSNGAP00000010698	ENSOANP00000004526	ENSOCUP00000019384	ENSOGAP00000004075	ENSPTRP00000036845	ENSPANP00000002889	ENSPPYP00000022145	ENSPVAP00000007791	ENSRNOP00000073373	ENSRROP00000024350	ENSSBOP00000001977	ENSSSCP00000006159		ENSTTRP00000005012
BRD4	ENSP00000263377	ENSAMEP00000002443	ENSBTAP00000003242	ENSCJAP00000003945	ENSCPOP00000001274	ENSDNOP00000024058		ENSECAP00000019958		ENSFCAP00000000851		ENSSTOP00000003087	ENSLAFP00000026806	ENSMMUP00000028168	ENSMAUP00000021259	ENSMODP00000018187	ENSMUSP00000003726	ENSMLUP00000004424	ENSNGAP00000005618	ENSOANP00000013848	ENSOCUP00000011195	ENSOGAP00000000748	ENSPTRP00000089214	ENSPANP00000039900	ENSPPYP00000010837	ENSPVAP00000015952	ENSRNOP00000008963	ENSRROP00000045274	ENSSBOP00000022965	ENSSSCP00000036913	ENSTBEP00000014554	ENSTTRP00000015157
BRIP1	ENSP00000259008	ENSAMEP00000009247	ENSBTAP00000053187	ENSCJAP00000002310	ENSCPOP00000010475	ENSDNOP00000006240	ENSDORP00000008739	ENSECAP00000021872	ENSEEUP00000010572	ENSFCAP00000015577	ENSFDAP00000001602	ENSSTOP00000009954	ENSLAFP00000012470	ENSMMUP00000011828	ENSMAUP00000021204	ENSMODP00000017819	ENSMUSP00000043108	ENSMLUP00000003526	ENSNGAP00000006309	ENSOANP00000018265	ENSOCUP00000005779	ENSOGAP00000006690	ENSPTRP00000016108	ENSPANP00000020408	ENSPPYP00000009883	ENSPVAP00000006670	ENSRNOP00000072934	ENSRROP00000013531	ENSSBOP00000039240	ENSSSCP00000039933	ENSTBEP00000014931	ENSTTRP00000004293
BTG1	ENSP00000256015	ENSAMEP00000019939	ENSBTAP00000027091	ENSCJAP00000019479	ENSCPOP00000022315	ENSDNOP00000001725	ENSDORP00000009995	ENSECAP00000018170		ENSFCAP00000026839	ENSFDAP00000005592	ENSSTOP00000024694	ENSLAFP00000005058	ENSMMUP00000049740	ENSMAUP00000023375	ENSMODP00000011872	ENSMUSP00000038863	ENSMLUP00000015948	ENSNGAP00000026506		ENSOCUP00000007103	ENSOGAP00000018662	ENSPTRP00000087512	ENSPANP00000004790	ENSPPYP00000005505	ENSPVAP00000005143	ENSRNOP00000005910	ENSRROP00000022057	ENSSBOP00000030165	ENSSSCP00000034521	ENSTBEP00000012778	ENSTTRP00000013385
BTK	ENSP00000483570	ENSAMEP00000009855	ENSBTAP00000030121	ENSCJAP00000008868	ENSCPOP00000031178	ENSDNOP00000012365	ENSDORP00000025516	ENSECAP00000018848	ENSEEUP00000014292	ENSFCAP00000014276	ENSFDAP00000017574	ENSSTOP00000004260	ENSLAFP00000014568	ENSMMUP00000025714	ENSMAUP00000016180	ENSMODP00000014600	ENSMUSP00000033617	ENSMLUP00000003954	ENSNGAP00000022290	ENSOANP00000006710	ENSOCUP00000009153	ENSOGAP00000020379	ENSPTRP00000072507	ENSPANP00000045680	ENSPPYP00000023007	ENSPVAP00000001477	ENSRNOP00000071684	ENSRROP00000019847	ENSSBOP00000023517	ENSSSCP00000025530		ENSTTRP00000012120
BUB1B	ENSP00000287598	ENSAMEP00000018192	ENSBTAP00000009521	ENSCJAP00000038885	ENSCPOP00000008085	ENSDNOP00000000770	ENSDORP00000007039	ENSECAP00000019324	ENSEEUP00000012466	ENSFCAP00000031113		ENSSTOP00000008606	ENSLAFP00000009774	ENSMMUP00000021937	ENSMAUP00000024732	ENSMODP00000000684	ENSMUSP00000037126	ENSMLUP00000007466	ENSNGAP00000014623	ENSOANP00000016996	ENSOCUP00000022905	ENSOGAP00000007570	ENSPTRP00000077805	ENSPANP00000016321	ENSPPYP00000007185	ENSPVAP00000016105	ENSRNOP00000010406	ENSRROP00000025592	ENSSBOP00000009355	ENSSSCP00000022619	ENSTBEP00000007817	ENSTTRP00000000034
CACNA1D	ENSP00000288139	ENSAMEP00000002460	ENSBTAP00000013226	ENSCJAP00000014021	ENSCPOP00000032217	ENSDNOP00000000975	ENSDORP00000004835	ENSECAP00000015134	ENSEEUP00000000522	ENSFCAP00000038320	ENSFDAP00000000815	ENSSTOP00000029689	ENSLAFP00000025283	ENSMMUP00000046900	ENSMAUP00000022868	ENSMODP00000015703	ENSMUSP00000107869	ENSMLUP00000015633	ENSNGAP00000015794	ENSOANP00000031763	ENSOCUP00000011606	ENSOGAP00000015157	ENSPTRP00000076489	ENSPANP00000040335	ENSPPYP00000015427	ENSPVAP00000015365	ENSRNOP00000043046	ENSRROP00000023302	ENSSBOP00000026519	ENSSSCP00000012208	ENSTBEP00000002131	ENSTTRP00000011644
CALR	ENSP00000320866	ENSAMEP00000013174	ENSBTAP00000020111	ENSCJAP00000008491	ENSCPOP00000000708	ENSDNOP00000024904	ENSDORP00000023014	ENSECAP00000006489		ENSFCAP00000000444	ENSFDAP00000018790	ENSSTOP00000007857	ENSLAFP00000013561	ENSMMUP00000005869	ENSMAUP00000020519	ENSMODP00000014423	ENSMUSP00000003912	ENSMLUP00000011626	ENSNGAP00000008233	ENSOANP00000015541		ENSOGAP00000010958	ENSPTRP00000018010	ENSPANP00000001251	ENSPPYP00000010780	ENSPVAP00000013871	ENSRNOP00000004091	ENSRROP00000042988	ENSSBOP00000004743	ENSSSCP00000014615	ENSTBEP00000010263	ENSTTRP00000003375
CAMTA1	ENSP00000306522	ENSAMEP00000019061	ENSBTAP00000053411	ENSCJAP00000000455	ENSCPOP00000013298	ENSDNOP00000021584	ENSDORP00000020541	ENSECAP00000018557		ENSFCAP00000023843	ENSFDAP00000020149	ENSSTOP00000003527	ENSLAFP00000027655		ENSMAUP00000019791		ENSMUSP00000054804	ENSMLUP00000014507	ENSNGAP00000005120	ENSOANP00000006397	ENSOCUP00000026014	ENSOGAP00000008756	ENSPTRP00000000189	ENSPANP00000006579	ENSPPYP00000002241	ENSPVAP00000005107	ENSRNOP00000059056	ENSRROP00000026982	ENSSBOP00000009174	ENSSSCP00000058267	ENSTBEP00000001246	ENSTTRP00000009845
CANT1	ENSP00000376241	ENSAMEP00000014906	ENSBTAP00000013171	ENSCJAP00000036466	ENSCPOP00000010009	ENSDNOP00000024034	ENSDORP00000005044	ENSECAP00000021074	ENSEEUP00000000463		ENSFDAP00000015460	ENSSTOP00000028551	ENSLAFP00000002888	ENSMMUP00000028468	ENSMAUP00000012180	ENSMODP00000002465	ENSMUSP00000101896		ENSNGAP00000009307	ENSOANP00000011788	ENSOCUP00000018191	ENSOGAP00000009673	ENSPTRP00000052690	ENSPANP00000016264	ENSPPYP00000009764	ENSPVAP00000001090	ENSRNOP00000059931	ENSRROP00000040162	ENSSBOP00000028200	ENSSSCP00000058959		ENSTTRP00000003436
CARD11	ENSP00000380150	ENSAMEP00000010168	ENSBTAP00000036945	ENSCJAP00000034795	ENSCPOP00000003527	ENSDNOP00000001292	ENSDORP00000005389	ENSECAP00000004938	ENSEEUP00000007488	ENSFCAP00000034539	ENSFDAP00000006402	ENSSTOP00000027615	ENSLAFP00000003881	ENSMMUP00000028510	ENSMAUP00000020513	ENSMODP00000000253	ENSMUSP00000082941	ENSMLUP00000002707	ENSNGAP00000015345	ENSOANP00000017420	ENSOCUP00000009634	ENSOGAP00000006146	ENSPTRP00000085421	ENSPANP00000026389	ENSPPYP00000019412	ENSPVAP00000009606		ENSRROP00000021344	ENSSBOP00000025313	ENSSSCP00000038456	ENSTBEP00000010441	ENSTTRP00000001841
CARS	ENSP00000369897	ENSAMEP00000006122	ENSBTAP00000014273	ENSCJAP00000043963	ENSCPOP00000004575	ENSDNOP00000018351	ENSDORP00000003535	ENSECAP00000004803		ENSFCAP00000006449	ENSFDAP00000021287	ENSSTOP00000009474	ENSLAFP00000004712	ENSMMUP00000045744	ENSMAUP00000021989	ENSMODP00000008756	ENSMUSP00000010899		ENSNGAP00000018168		ENSOCUP00000007801	ENSOGAP00000005349	ENSPTRP00000079127	ENSPANP00000026535	ENSPPYP00000003413	ENSPVAP00000008681	ENSRNOP00000050342	ENSRROP00000036351	ENSSBOP00000020321	ENSSSCP00000013668	ENSTBEP00000011311	ENSTTRP00000006888
CASP8	ENSP00000351273	ENSAMEP00000006404	ENSBTAP00000038128	ENSCJAP00000008256	ENSCPOP00000030288	ENSDNOP00000030904		ENSECAP00000004055	ENSEEUP00000007230	ENSFCAP00000023613	ENSFDAP00000016683	ENSSTOP00000010179	ENSLAFP00000015318	ENSMMUP00000037892	ENSMAUP00000020452	ENSMODP00000018969	ENSMUSP00000140546	ENSMLUP00000014156		ENSOANP00000006352	ENSOCUP00000006164	ENSOGAP00000009608	ENSPTRP00000021879	ENSPANP00000004676	ENSPPYP00000014605	ENSPVAP00000003091	ENSRNOP00000016613	ENSRROP00000013257	ENSSBOP00000021586	ENSSSCP00000044241	ENSTBEP00000014678	ENSTTRP00000008268
CBFA2T3	ENSP00000268679	ENSAMEP00000000305	ENSBTAP00000014515	ENSCJAP00000023972	ENSCPOP00000020206	ENSDNOP00000025557	ENSDORP00000015020	ENSECAP00000003605	ENSEEUP00000012254	ENSFCAP00000013890	ENSFDAP00000021707	ENSSTOP00000018607	ENSLAFP00000015646		ENSMAUP00000017085	ENSMODP00000004738	ENSMUSP00000118997	ENSMLUP00000002939	ENSNGAP00000015245	ENSOANP00000032313		ENSOGAP00000008679	ENSPTRP00000069578	ENSPANP00000016701	ENSPPYP00000008632	ENSPVAP00000002563	ENSRNOP00000019820	ENSRROP00000041542	ENSSBOP00000004231	ENSSSCP00000051477		ENSTTRP00000004437
CBFB	ENSP00000290858	ENSAMEP00000018182	ENSBTAP00000021434	ENSCJAP00000046262	ENSCPOP00000009720	ENSDNOP00000023805	ENSDORP00000017238	ENSECAP00000012573	ENSEEUP00000008602	ENSFCAP00000016294	ENSFDAP00000014687	ENSSTOP00000025127	ENSLAFP00000004614	ENSMMUP00000051450	ENSMAUP00000018940	ENSMODP00000007882	ENSMUSP00000059382	ENSMLUP00000010013	ENSNGAP00000006424	ENSOANP00000033117	ENSOCUP00000004476	ENSOGAP00000004037	ENSPTRP00000060319	ENSPANP00000013055	ENSPPYP00000008404	ENSPVAP00000000367	ENSRNOP00000019656	ENSRROP00000014727	ENSSBOP00000034963	ENSSSCP00000037254		ENSTTRP00000009671
CBL	ENSP00000264033	ENSAMEP00000008385	ENSBTAP00000008961	ENSCJAP00000025798	ENSCPOP00000029265	ENSDNOP00000000692	ENSDORP00000020259	ENSECAP00000003427	ENSEEUP00000008227	ENSFCAP00000017530	ENSFDAP00000003307	ENSSTOP00000004776	ENSLAFP00000006035	ENSMMUP00000059041	ENSMAUP00000025633	ENSMODP00000016553	ENSMUSP00000146244	ENSMLUP00000005839	ENSNGAP00000022310	ENSOANP00000004852	ENSOCUP00000004160	ENSOGAP00000006554	ENSPTRP00000007497	ENSPANP00000004118	ENSPPYP00000004540	ENSPVAP00000005305	ENSRNOP00000063226	ENSRROP00000031307	ENSSBOP00000009947	ENSSSCP00000033673	ENSTBEP00000011235	ENSTTRP00000005140
CBLB	ENSP00000264122	ENSAMEP00000006258	ENSBTAP00000017358	ENSCJAP00000008816	ENSCPOP00000000534	ENSDNOP00000003600	ENSDORP00000009889	ENSECAP00000012139	ENSEEUP00000001027	ENSFCAP00000026554	ENSFDAP00000004332	ENSSTOP00000010809	ENSLAFP00000012111	ENSMMUP00000044446	ENSMAUP00000006333	ENSMODP00000002218	ENSMUSP00000110115	ENSMLUP00000001828	ENSNGAP00000012177	ENSOANP00000011939	ENSOCUP00000004853	ENSOGAP00000010521	ENSPTRP00000026201	ENSPANP00000002662	ENSPPYP00000015183	ENSPVAP00000005182	ENSRNOP00000074638	ENSRROP00000041010	ENSSBOP00000025324	ENSSSCP00000048070	ENSTBEP00000013042	ENSTTRP00000004401
CBLC	ENSP00000270279	ENSAMEP00000013524	ENSBTAP00000041264	ENSCJAP00000024137	ENSCPOP00000000981			ENSECAP00000015683		ENSFCAP00000004422	ENSFDAP00000003878		ENSLAFP00000017136		ENSMAUP00000022828	ENSMODP00000039257	ENSMUSP00000039955	ENSMLUP00000016002	ENSNGAP00000006457	ENSOANP00000030527	ENSOCUP00000020938	ENSOGAP00000006126	ENSPTRP00000084898	ENSPANP00000010399	ENSPPYP00000011295	ENSPVAP00000015040	ENSRNOP00000070090	ENSRROP00000043969	ENSSBOP00000037316	ENSSSCP00000040134	ENSTBEP00000001725	ENSTTRP00000007515
CCDC6	ENSP00000263102	ENSAMEP00000003581	ENSBTAP00000004143	ENSCJAP00000012776	ENSCPOP00000026650	ENSDNOP00000003767	ENSDORP00000004582	ENSECAP00000004668	ENSEEUP00000011166	ENSFCAP00000035848	ENSFDAP00000003406	ENSSTOP00000028741	ENSLAFP00000012846	ENSMMUP00000060822	ENSMAUP00000004440	ENSMODP00000037029	ENSMUSP00000123374	ENSMLUP00000006604	ENSNGAP00000009196	ENSOANP00000020639	ENSOCUP00000004778	ENSOGAP00000010169	ENSPTRP00000039794	ENSPANP00000020491	ENSPPYP00000002812	ENSPVAP00000015525	ENSRNOP00000033185	ENSRROP00000023948	ENSSBOP00000034256	ENSSSCP00000037801	ENSTBEP00000012064	ENSTTRP00000006702
CCNB1IP1	ENSP00000351810	ENSAMEP00000005876	ENSBTAP00000011140	ENSCJAP00000047350	ENSCPOP00000008095	ENSDNOP00000010133	ENSDORP00000022567	ENSECAP00000018667	ENSEEUP00000005932	ENSFCAP00000039555	ENSFDAP00000003178	ENSSTOP00000024088	ENSLAFP00000002073	ENSMMUP00000021355	ENSMAUP00000019354	ENSMODP00000008960	ENSMUSP00000093622	ENSMLUP00000013945	ENSNGAP00000011407	ENSOANP00000001628	ENSOCUP00000001980	ENSOGAP00000014424	ENSPTRP00000039061	ENSPANP00000014543	ENSPPYP00000006330	ENSPVAP00000010108	ENSRNOP00000074132	ENSRROP00000032863	ENSSBOP00000025847	ENSSSCP00000002343	ENSTBEP00000000855	ENSTTRP00000006709
CCND1	ENSP00000227507	ENSAMEP00000002082	ENSBTAP00000023277		ENSCPOP00000026827	ENSDNOP00000034474	ENSDORP00000016196	ENSECAP00000017675		ENSFCAP00000007749	ENSFDAP00000000754	ENSSTOP00000000365	ENSLAFP00000006453	ENSMMUP00000003165	ENSMAUP00000019331	ENSMODP00000005021	ENSMUSP00000091495	ENSMLUP00000010181	ENSNGAP00000025925	ENSOANP00000011805		ENSOGAP00000010293	ENSPTRP00000086048	ENSPANP00000000152	ENSPPYP00000003434	ENSPVAP00000015261	ENSRNOP00000028411	ENSRROP00000017233	ENSSBOP00000030887	ENSSSCP00000059262	ENSTBEP00000007583	ENSTTRP00000016405
CCND2	ENSP00000261254	ENSAMEP00000016591	ENSBTAP00000022145	ENSCJAP00000002852	ENSCPOP00000016946	ENSDNOP00000009711	ENSDORP00000021220	ENSECAP00000010531		ENSFCAP00000038615	ENSFDAP00000003284	ENSSTOP00000016027	ENSLAFP00000014182	ENSMMUP00000011210	ENSMAUP00000018222	ENSMODP00000022845	ENSMUSP00000000188	ENSMLUP00000015610	ENSNGAP00000024217	ENSOANP00000023156	ENSOCUP00000013388	ENSOGAP00000004653	ENSPTRP00000007779	ENSPANP00000011844	ENSPPYP00000004745	ENSPVAP00000001968	ENSRNOP00000073319	ENSRROP00000022535	ENSSBOP00000010637	ENSSSCP00000055052	ENSTBEP00000014849	ENSTTRP00000015677
CCND3	ENSP00000362079	ENSAMEP00000013713	ENSBTAP00000035894	ENSCJAP00000007757	ENSCPOP00000015004	ENSDNOP00000018939	ENSDORP00000023447	ENSECAP00000021318	ENSEEUP00000003536	ENSFCAP00000031505	ENSFDAP00000016121	ENSSTOP00000023402	ENSLAFP00000016614	ENSMMUP00000005898	ENSMAUP00000009116	ENSMODP00000016009	ENSMUSP00000126141	ENSMLUP00000012768	ENSNGAP00000005158	ENSOANP00000024278	ENSOCUP00000015093	ENSOGAP00000020417	ENSPTRP00000069085	ENSPANP00000012643	ENSPPYP00000018573	ENSPVAP00000007186	ENSRNOP00000064704	ENSRROP00000035404	ENSSBOP00000008698	ENSSSCP00000028650	ENSTBEP00000008268	ENSTTRP00000008940
CCNE1	ENSP00000262643	ENSAMEP00000010204	ENSBTAP00000006215	ENSCJAP00000003346	ENSCPOP00000004351	ENSDNOP00000025170	ENSDORP00000007461	ENSECAP00000018958	ENSEEUP00000000419	ENSFCAP00000001506	ENSFDAP00000007033	ENSSTOP00000008654	ENSLAFP00000009925	ENSMMUP00000027198	ENSMAUP00000003115	ENSMODP00000015864	ENSMUSP00000103658	ENSMLUP00000005541	ENSNGAP00000015291	ENSOANP00000022316	ENSOCUP00000007895	ENSOGAP00000005552	ENSPTRP00000087725	ENSPANP00000007333	ENSPPYP00000010983	ENSPVAP00000000681	ENSRNOP00000020014	ENSRROP00000016204	ENSSBOP00000023588	ENSSSCP00000048248	ENSTBEP00000003497	ENSTTRP00000007735
CD274	ENSP00000370989	ENSAMEP00000010322	ENSBTAP00000008067	ENSCJAP00000020977	ENSCPOP00000027182	ENSDNOP00000014482	ENSDORP00000000869	ENSECAP00000014003	ENSEEUP00000008472	ENSFCAP00000008385	ENSFDAP00000001987	ENSSTOP00000014163	ENSLAFP00000003552	ENSMMUP00000039207	ENSMAUP00000006981	ENSMODP00000019170	ENSMUSP00000016640	ENSMLUP00000008745	ENSNGAP00000012022	ENSOANP00000015996	ENSOCUP00000007019	ENSOGAP00000002929	ENSPTRP00000035504	ENSPANP00000019234	ENSPPYP00000021543	ENSPVAP00000000235	ENSRNOP00000029992	ENSRROP00000016536	ENSSBOP00000007854	ENSSSCP00000034275	ENSTBEP00000007523	ENSTTRP00000010990
CD74	ENSP00000230685	ENSAMEP00000004921	ENSBTAP00000020261	ENSCJAP00000042557	ENSCPOP00000025713	ENSDNOP00000009663	ENSDORP00000001412	ENSECAP00000006710	ENSEEUP00000007028	ENSFCAP00000001884	ENSFDAP00000005688	ENSSTOP00000008077	ENSLAFP00000014843	ENSMMUP00000011957	ENSMAUP00000016863	ENSMODP00000040889	ENSMUSP00000095171	ENSMLUP00000022167	ENSNGAP00000010919	ENSOANP00000003656	ENSOCUP00000003348	ENSOGAP00000004133	ENSPTRP00000047911	ENSPANP00000000660	ENSPPYP00000017848	ENSPVAP00000005128	ENSRNOP00000025354	ENSRROP00000020570	ENSSBOP00000015922	ENSSSCP00000050395		ENSTTRP00000012363
CD79A	ENSP00000221972	ENSAMEP00000004725	ENSBTAP00000002451	ENSCJAP00000037642	ENSCPOP00000010695	ENSDNOP00000020646	ENSDORP00000010160	ENSECAP00000005291		ENSFCAP00000007531	ENSFDAP00000007710	ENSSTOP00000003144	ENSLAFP00000024878	ENSMMUP00000054745			ENSMUSP00000003469	ENSMLUP00000005615	ENSNGAP00000015639			ENSOGAP00000010738	ENSPTRP00000018954	ENSPANP00000000549	ENSPPYP00000011225	ENSPVAP00000008474	ENSRNOP00000066220	ENSRROP00000031027	ENSSBOP00000020095	ENSSSCP00000040702	ENSTBEP00000002998	ENSTTRP00000007839
CD79B	ENSP00000006750	ENSAMEP00000003188	ENSBTAP00000053195	ENSCJAP00000036165	ENSCPOP00000032365	ENSDNOP00000001865	ENSDORP00000009867	ENSECAP00000007054	ENSEEUP00000013531	ENSFCAP00000003233	ENSFDAP00000001230	ENSSTOP00000008056	ENSLAFP00000012088	ENSMMUP00000052657	ENSMAUP00000018485	ENSMODP00000012299	ENSMUSP00000129029		ENSNGAP00000007359	ENSOANP00000025405	ENSOCUP00000003754		ENSPTRP00000016191	ENSPANP00000016460	ENSPPYP00000009591	ENSPVAP00000000449	ENSRNOP00000015977	ENSRROP00000018357	ENSSBOP00000016532	ENSSSCP00000028265	ENSTBEP00000012229	ENSTTRP00000006611
CDC73	ENSP00000356405	ENSAMEP00000016746	ENSBTAP00000022205	ENSCJAP00000015760	ENSCPOP00000003909	ENSDNOP00000033663	ENSDORP00000000515	ENSECAP00000013089	ENSEEUP00000003319	ENSFCAP00000000319	ENSFDAP00000007290	ENSSTOP00000019863	ENSLAFP00000019153	ENSMMUP00000037970	ENSMAUP00000025125	ENSMODP00000015307	ENSMUSP00000018337	ENSMLUP00000020684	ENSNGAP00000015884	ENSOANP00000004702	ENSOCUP00000014040	ENSOGAP00000000314	ENSPTRP00000090347	ENSPANP00000034983	ENSPPYP00000000447	ENSPVAP00000009858	ENSRNOP00000004495	ENSRROP00000002755	ENSSBOP00000022889	ENSSSCP00000011514	ENSTBEP00000006513	ENSTTRP00000008818
CDH1	ENSP00000261769	ENSAMEP00000008223	ENSBTAP00000021272	ENSCJAP00000044131	ENSCPOP00000010882	ENSDNOP00000011294	ENSDORP00000001936	ENSECAP00000019251	ENSEEUP00000003679	ENSFCAP00000013001	ENSFDAP00000016436	ENSSTOP00000032600	ENSLAFP00000013994	ENSMMUP00000042758	ENSMAUP00000015917	ENSMODP00000003972	ENSMUSP00000000312	ENSMLUP00000005938	ENSNGAP00000010793	ENSOANP00000003734	ENSOCUP00000022250	ENSOGAP00000008577	ENSPTRP00000014119	ENSPANP00000001334		ENSPVAP00000015070	ENSRNOP00000027346	ENSRROP00000036827	ENSSBOP00000011410	ENSSSCP00000058117	ENSTBEP00000001218	ENSTTRP00000015153
CDH11	ENSP00000377711	ENSAMEP00000001555	ENSBTAP00000042902	ENSCJAP00000031257	ENSCPOP00000020702	ENSDNOP00000023257	ENSDORP00000002462	ENSECAP00000007070	ENSEEUP00000011732	ENSFCAP00000003060	ENSFDAP00000017968	ENSSTOP00000010597	ENSLAFP00000011451	ENSMMUP00000007301	ENSMAUP00000016261	ENSMODP00000008672	ENSMUSP00000074681	ENSMLUP00000014843	ENSNGAP00000000833	ENSOANP00000012288	ENSOCUP00000014624	ENSOGAP00000001735	ENSPTRP00000089421	ENSPANP00000012996	ENSPPYP00000008380	ENSPVAP00000009113	ENSRNOP00000018535	ENSRROP00000019663	ENSSBOP00000003286	ENSSSCP00000003015	ENSTBEP00000002110	ENSTTRP00000001862
CDK12	ENSP00000398880	ENSAMEP00000004181	ENSBTAP00000002005	ENSCJAP00000015986	ENSCPOP00000007545	ENSDNOP00000021438	ENSDORP00000016611	ENSECAP00000019089	ENSEEUP00000013103	ENSFCAP00000009183	ENSFDAP00000018599		ENSLAFP00000009568	ENSMMUP00000028126	ENSMAUP00000022745	ENSMODP00000015980	ENSMUSP00000103162	ENSMLUP00000006077	ENSNGAP00000020218	ENSOANP00000006585	ENSOCUP00000000677	ENSOGAP00000009437	ENSPTRP00000068079	ENSPANP00000020543	ENSPPYP00000009536	ENSPVAP00000008033	ENSRNOP00000008256	ENSRROP00000032713	ENSSBOP00000011770	ENSSSCP00000055304	ENSTBEP00000010465	ENSTTRP00000008008
CDK4	ENSP00000257904	ENSAMEP00000005659	ENSBTAP00000055501	ENSCJAP00000043167	ENSCPOP00000021575	ENSDNOP00000031275	ENSDORP00000006812	ENSECAP00000022611	ENSEEUP00000006131	ENSFCAP00000030965	ENSFDAP00000001348	ENSSTOP00000001018	ENSLAFP00000009022	ENSMMUP00000048335	ENSMAUP00000009504		ENSMUSP00000006911	ENSMLUP00000019713	ENSNGAP00000008848		ENSOCUP00000010738	ENSOGAP00000012878	ENSPTRP00000039845	ENSPANP00000007657	ENSPPYP00000005360	ENSPVAP00000011432	ENSRNOP00000034754	ENSRROP00000011275	ENSSBOP00000014362	ENSSSCP00000022407	ENSTBEP00000009329	ENSTTRP00000007904
CDK6	ENSP00000265734	ENSAMEP00000018812	ENSBTAP00000053788	ENSCJAP00000025547	ENSCPOP00000031138	ENSDNOP00000019076	ENSDORP00000024957	ENSECAP00000014071	ENSEEUP00000012678	ENSFCAP00000025857	ENSFDAP00000023293	ENSSTOP00000012566	ENSLAFP00000015533	ENSMMUP00000011403	ENSMAUP00000024208	ENSMODP00000013501	ENSMUSP00000126024	ENSMLUP00000010816	ENSNGAP00000019707	ENSOANP00000019199	ENSOCUP00000009529	ENSOGAP00000018377	ENSPTRP00000033192	ENSPANP00000011515	ENSPPYP00000019970	ENSPVAP00000003692	ENSRNOP00000012597	ENSRROP00000011415	ENSSBOP00000037685	ENSSSCP00000042879	ENSTBEP00000004834	ENSTTRP00000010760
CDKN1B	ENSP00000228872	ENSAMEP00000011315	ENSBTAP00000024297	ENSCJAP00000040275	ENSCPOP00000032880	ENSDNOP00000023276	ENSDORP00000000927	ENSECAP00000020963	ENSEEUP00000012581	ENSFCAP00000023343	ENSFDAP00000021411	ENSSTOP00000015094	ENSLAFP00000027139	ENSMMUP00000057930	ENSMAUP00000020294	ENSMODP00000022723	ENSMUSP00000065832	ENSMLUP00000002864	ENSNGAP00000026207	ENSOANP00000028905	ENSOCUP00000012008	ENSOGAP00000003332	ENSPTRP00000008044	ENSPANP00000023306	ENSPPYP00000004921	ENSPVAP00000002490	ENSRNOP00000050173	ENSRROP00000026767	ENSSBOP00000012544	ENSSSCP00000041608	ENSTBEP00000004178	ENSTTRP00000014251
CDKN2A	ENSP00000462950		ENSBTAP00000051503		ENSCPOP00000016421			ENSECAP00000016045		ENSFCAP00000016569				ENSMMUP00000001507	ENSMAUP00000003146	ENSMODP00000037214		ENSMLUP00000021909		ENSOANP00000003560	ENSOCUP00000021423	ENSOGAP00000007067						ENSRROP00000026898	ENSSBOP00000027576	ENSSSCP00000033144		ENSTTRP00000000147
CDKN2C	ENSP00000379452	ENSAMEP00000018462	ENSBTAP00000014685	ENSCJAP00000040138	ENSCPOP00000027058	ENSDNOP00000019310	ENSDORP00000026314	ENSECAP00000003357	ENSEEUP00000001190	ENSFCAP00000028777	ENSFDAP00000013349	ENSSTOP00000012364	ENSLAFP00000007825	ENSMMUP00000025054	ENSMAUP00000021865	ENSMODP00000001431	ENSMUSP00000095534	ENSMLUP00000006041	ENSNGAP00000002264		ENSOCUP00000007241	ENSOGAP00000003228	ENSPTRP00000001246	ENSPANP00000029308	ENSPPYP00000001587		ENSRNOP00000012088	ENSRROP00000041417	ENSSBOP00000038052	ENSSSCP00000004189	ENSTBEP00000010755	ENSTTRP00000008842
CDX2	ENSP00000370408	ENSAMEP00000002523	ENSBTAP00000044587	ENSCJAP00000036022	ENSCPOP00000006555	ENSDNOP00000030779	ENSDORP00000005140	ENSECAP00000000447	ENSEEUP00000004594	ENSFCAP00000019028	ENSFDAP00000001562	ENSSTOP00000002604	ENSLAFP00000023340		ENSMAUP00000023761	ENSMODP00000011246	ENSMUSP00000031650	ENSMLUP00000002335	ENSNGAP00000019489	ENSOANP00000014431	ENSOCUP00000004233	ENSOGAP00000019932	ENSPTRP00000070197	ENSPANP00000041789	ENSPPYP00000005969	ENSPVAP00000010862	ENSRNOP00000045045	ENSRROP00000025324	ENSSBOP00000030596	ENSSSCP00000009941	ENSTBEP00000005285
CHCHD7	ENSP00000428917	ENSAMEP00000006414	ENSBTAP00000044513	ENSCJAP00000030579	ENSCPOP00000023596	ENSDNOP00000011221	ENSDORP00000004301	ENSECAP00000008321	ENSEEUP00000012641	ENSFCAP00000038810	ENSFDAP00000012706	ENSSTOP00000024616	ENSLAFP00000014403	ENSMMUP00000047810		ENSMODP00000036275	ENSMUSP00000113811	ENSMLUP00000001896	ENSNGAP00000011826	ENSOANP00000008746	ENSOCUP00000005120	ENSOGAP00000000481	ENSPTRP00000039332	ENSPANP00000010206	ENSPPYP00000020862	ENSPVAP00000006045	ENSRNOP00000045588	ENSRROP00000014152	ENSSBOP00000000343	ENSSSCP00000054572	ENSTBEP00000011758	ENSTTRP00000015976
CHD4	ENSP00000349508	ENSAMEP00000015028	ENSBTAP00000019612	ENSCJAP00000015091	ENSCPOP00000007645	ENSDNOP00000000870	ENSDORP00000020916	ENSECAP00000019928	ENSEEUP00000010821	ENSFCAP00000006385	ENSFDAP00000012799	ENSSTOP00000006839	ENSLAFP00000017802	ENSMMUP00000024594	ENSMAUP00000001192	ENSMODP00000022561	ENSMUSP00000060054	ENSMLUP00000013056	ENSNGAP00000016318	ENSOANP00000024745	ENSOCUP00000020108	ENSOGAP00000008965	ENSPTRP00000083768	ENSPANP00000028676	ENSPPYP00000004777	ENSPVAP00000011854	ENSRNOP00000052823	ENSRROP00000038123	ENSSBOP00000008724	ENSSSCP00000045148	ENSTBEP00000009893	ENSTTRP00000015268
CHEK2	ENSP00000372023	ENSAMEP00000008952	ENSBTAP00000006518	ENSCJAP00000046383	ENSCPOP00000005566	ENSDNOP00000013729	ENSDORP00000008594	ENSECAP00000004610	ENSEEUP00000002216	ENSFCAP00000013327	ENSFDAP00000017179	ENSSTOP00000010390	ENSLAFP00000003279	ENSMMUP00000037133	ENSMAUP00000008417	ENSMODP00000010421	ENSMUSP00000066679	ENSMLUP00000015120	ENSNGAP00000008908	ENSOANP00000014054	ENSOCUP00000015499	ENSOGAP00000003533	ENSPTRP00000067666	ENSPANP00000015649	ENSPPYP00000013022	ENSPVAP00000004282	ENSRNOP00000074651	ENSRROP00000022798	ENSSBOP00000030593	ENSSSCP00000033093	ENSTBEP00000007550	ENSTTRP00000011213
CIC	ENSP00000458663		ENSBTAP00000054105	ENSCJAP00000023625	ENSCPOP00000026991	ENSDNOP00000031632	ENSDORP00000023852	ENSECAP00000009330	ENSEEUP00000000644	ENSFCAP00000029579	ENSFDAP00000003927	ENSSTOP00000027558		ENSMMUP00000055867	ENSMAUP00000001513	ENSMODP00000041283	ENSMUSP00000132351	ENSMLUP00000015182			ENSOCUP00000022852	ENSOGAP00000003531	ENSPTRP00000080517	ENSPANP00000043394	ENSPPYP00000011238	ENSPVAP00000015853	ENSRNOP00000073956	ENSRROP00000013974	ENSSBOP00000002674	ENSSSCP00000003278	ENSTBEP00000007859	ENSTTRP00000013161
CIITA	ENSP00000316328	ENSAMEP00000015603	ENSBTAP00000027518	ENSCJAP00000029471	ENSCPOP00000002285	ENSDNOP00000032573	ENSDORP00000002129	ENSECAP00000021282	ENSEEUP00000010858	ENSFCAP00000030356	ENSFDAP00000002596		ENSLAFP00000003568	ENSMMUP00000010220	ENSMAUP00000011223	ENSMODP00000006449	ENSMUSP00000023147	ENSMLUP00000017108	ENSNGAP00000007375	ENSOANP00000011224	ENSOCUP00000005379	ENSOGAP00000011413	ENSPTRP00000013252	ENSPANP00000041459	ENSPPYP00000008024	ENSPVAP00000010435	ENSRNOP00000003572	ENSRROP00000018660	ENSSBOP00000040424	ENSSSCP00000008435		ENSTTRP00000004460
CLIP1	ENSP00000351665	ENSAMEP00000015508	ENSBTAP00000022319	ENSCJAP00000037931	ENSCPOP00000033074	ENSDNOP00000028377	ENSDORP00000016341	ENSECAP00000008133	ENSEEUP00000008492	ENSFCAP00000009848	ENSFDAP00000000947	ENSSTOP00000028736	ENSLAFP00000013832	ENSMMUP00000058305	ENSMAUP00000018255	ENSMODP00000015343	ENSMUSP00000107192	ENSMLUP00000015730	ENSNGAP00000013498	ENSOANP00000009913	ENSOCUP00000001991	ENSOGAP00000005373	ENSPTRP00000077584	ENSPANP00000001473	ENSPPYP00000005772	ENSPVAP00000001197	ENSRNOP00000073711	ENSRROP00000022081	ENSSBOP00000010591	ENSSSCP00000044159	ENSTBEP00000000755	ENSTTRP00000014978
CLTC	ENSP00000269122		ENSBTAP00000022210		ENSCPOP00000004961		ENSDORP00000006110	ENSECAP00000017306	ENSEEUP00000002422		ENSFDAP00000011129	ENSSTOP00000025586	ENSLAFP00000008066							ENSOANP00000013558			ENSPTRP00000093953	ENSPANP00000020393	ENSPPYP00000024683	ENSPVAP00000001452		ENSRROP00000027416	ENSSBOP00000037759		ENSTBEP00000013343	ENSTTRP00000016312
CLTCL1	ENSP00000441158	ENSAMEP00000011944			ENSCPOP00000025161	ENSDNOP00000009912			ENSEEUP00000014301	ENSFCAP00000037294	ENSFDAP00000020323	ENSSTOP00000002551		ENSMMUP00000007189		ENSMODP00000012659					ENSOCUP00000001087	ENSOGAP00000001213	ENSPTRP00000074049	ENSPANP00000016685	ENSPPYP00000012913	ENSPVAP00000001569		ENSRROP00000004969	ENSSBOP00000029372		ENSTBEP00000011651
CNBP	ENSP00000410619	ENSAMEP00000016166	ENSBTAP00000016130	ENSCJAP00000032138	ENSCPOP00000023678	ENSDNOP00000019523	ENSDORP00000002739	ENSECAP00000007481		ENSFCAP00000008031	ENSFDAP00000012421	ENSSTOP00000000151	ENSLAFP00000002091	ENSMMUP00000015215	ENSMAUP00000017892	ENSMODP00000034335	ENSMUSP00000032138	ENSMLUP00000011423	ENSNGAP00000004058		ENSOCUP00000020647	ENSOGAP00000012446	ENSPTRP00000079730	ENSPANP00000003453	ENSPPYP00000015013	ENSPVAP00000014204	ENSRNOP00000069070	ENSRROP00000045110	ENSSBOP00000013961	ENSSSCP00000052646	ENSTBEP00000010922	ENSTTRP00000014470
CNOT3	ENSP00000481681
CNTRL	ENSP00000238341	ENSAMEP00000001082	ENSBTAP00000053866	ENSCJAP00000037676	ENSCPOP00000006008	ENSDNOP00000012943	ENSDORP00000023102	ENSECAP00000020786	ENSEEUP00000011853	ENSFCAP00000002846	ENSFDAP00000014653	ENSSTOP00000011760	ENSLAFP00000004392	ENSMMUP00000016639	ENSMAUP00000024253	ENSMODP00000024507	ENSMUSP00000108655	ENSMLUP00000008931	ENSNGAP00000012554	ENSOANP00000001753	ENSOCUP00000011734	ENSOGAP00000011622	ENSPTRP00000049006	ENSPANP00000018927	ENSPPYP00000021919	ENSPVAP00000007386	ENSRNOP00000007776	ENSRROP00000009296	ENSSBOP00000023994	ENSSSCP00000046656	ENSTBEP00000015025	ENSTTRP00000009888
COL1A1	ENSP00000225964	ENSAMEP00000012684	ENSBTAP00000017420	ENSCJAP00000007319	ENSCPOP00000003009	ENSDNOP00000014184	ENSDORP00000012701	ENSECAP00000016474	ENSEEUP00000007234	ENSFCAP00000004218	ENSFDAP00000015897	ENSSTOP00000025619	ENSLAFP00000026106	ENSMMUP00000001955	ENSMAUP00000021590	ENSMODP00000014976	ENSMUSP00000001547	ENSMLUP00000021917	ENSNGAP00000017777	ENSOANP00000002768	ENSOCUP00000011096	ENSOGAP00000017068	ENSPTRP00000015952	ENSPANP00000020220	ENSPPYP00000010031	ENSPVAP00000008119	ENSRNOP00000005311	ENSRROP00000042909	ENSSBOP00000001095	ENSSSCP00000037874		ENSTTRP00000005185
COL2A1	ENSP00000369889	ENSAMEP00000014127	ENSBTAP00000017505	ENSCJAP00000027974	ENSCPOP00000000746	ENSDNOP00000007046	ENSDORP00000011307	ENSECAP00000021294	ENSEEUP00000009876	ENSFCAP00000012984	ENSFDAP00000001055	ENSSTOP00000001706	ENSLAFP00000022739	ENSMMUP00000015024	ENSMAUP00000022527	ENSMODP00000002148	ENSMUSP00000023123	ENSMLUP00000016179	ENSNGAP00000003040	ENSOANP00000012063	ENSOCUP00000011756	ENSOGAP00000004915	ENSPTRP00000041995	ENSPANP00000001041	ENSPPYP00000005079	ENSPVAP00000013526	ENSRNOP00000071077	ENSRROP00000005043	ENSSBOP00000037777	ENSSSCP00000036099	ENSTBEP00000002344	ENSTTRP00000000695
CREB1	ENSP00000387699	ENSAMEP00000015976	ENSBTAP00000007201	ENSCJAP00000046607	ENSCPOP00000021432	ENSDNOP00000006479	ENSDORP00000011786	ENSECAP00000011555	ENSEEUP00000013243	ENSFCAP00000007617	ENSFDAP00000007955	ENSSTOP00000014755	ENSLAFP00000011090	ENSMMUP00000029754	ENSMAUP00000020105	ENSMODP00000019932	ENSMUSP00000059973	ENSMLUP00000014684	ENSNGAP00000019011	ENSOANP00000027595	ENSOCUP00000004708	ENSOGAP00000006380	ENSPTRP00000072951	ENSPANP00000002656	ENSPPYP00000014658	ENSPVAP00000010388	ENSRNOP00000018326	ENSRROP00000022920	ENSSBOP00000035909	ENSSSCP00000047913	ENSTBEP00000013170	ENSTTRP00000014909
CREB3L1	ENSP00000481956	ENSAMEP00000007001	ENSBTAP00000008081	ENSCJAP00000021605	ENSCPOP00000009045	ENSDNOP00000008140	ENSDORP00000026182	ENSECAP00000015864	ENSEEUP00000000586	ENSFCAP00000015916	ENSFDAP00000021655	ENSSTOP00000011377	ENSLAFP00000004261	ENSMMUP00000024427	ENSMAUP00000003104	ENSMODP00000024816	ENSMUSP00000028663	ENSMLUP00000008952	ENSNGAP00000000389	ENSOANP00000008523	ENSOCUP00000003818	ENSOGAP00000007919	ENSPTRP00000006153	ENSPANP00000026531	ENSPPYP00000003817	ENSPVAP00000015251	ENSRNOP00000007771	ENSRROP00000036544	ENSSBOP00000020489	ENSSSCP00000014095		ENSTTRP00000015656
CREB3L2	ENSP00000329140	ENSAMEP00000019076	ENSBTAP00000020987	ENSCJAP00000023564	ENSCPOP00000007968	ENSDNOP00000003153	ENSDORP00000002618	ENSECAP00000005839	ENSEEUP00000001965	ENSFCAP00000000601	ENSFDAP00000002288	ENSSTOP00000008803	ENSLAFP00000007110	ENSMMUP00000022133	ENSMAUP00000006664	ENSMODP00000017359	ENSMUSP00000040208	ENSMLUP00000016542	ENSNGAP00000001764	ENSOANP00000007961	ENSOCUP00000006323	ENSOGAP00000009708	ENSPTRP00000033813	ENSPANP00000015465	ENSPPYP00000020238	ENSPVAP00000006411	ENSRNOP00000017338	ENSRROP00000044697	ENSSBOP00000005312	ENSSSCP00000056475	ENSTBEP00000004206	ENSTTRP00000004562
CREBBP	ENSP00000262367	ENSAMEP00000011401	ENSBTAP00000005092	ENSCJAP00000036688	ENSCPOP00000031881		ENSDORP00000022325	ENSECAP00000022419	ENSEEUP00000000252	ENSFCAP00000005818	ENSFDAP00000005253	ENSSTOP00000004511	ENSLAFP00000013091	ENSMMUP00000032686	ENSMAUP00000009222	ENSMODP00000020486	ENSMUSP00000023165	ENSMLUP00000019653	ENSNGAP00000020938	ENSOANP00000009307	ENSOCUP00000003854	ENSOGAP00000002066	ENSPTRP00000074980	ENSPANP00000013793	ENSPPYP00000007974	ENSPVAP00000006213	ENSRNOP00000007079	ENSRROP00000000267	ENSSBOP00000022192	ENSSSCP00000008490	ENSTBEP00000001635	ENSTTRP00000016110
CRLF2	ENSP00000383641	ENSAMEP00000005966	ENSBTAP00000026955			ENSDNOP00000028766		ENSECAP00000001634					ENSLAFP00000022442	ENSMMUP00000049106		ENSMODP00000041017	ENSMUSP00000036326			ENSOANP00000006349		ENSOGAP00000020344	ENSPTRP00000065335	ENSPANP00000045129	ENSPPYP00000022454		ENSRNOP00000066370	ENSRROP00000023443		ENSSSCP00000046726		ENSTTRP00000002934
CRTC1	ENSP00000345001	ENSAMEP00000012003	ENSBTAP00000013704	ENSCJAP00000013807	ENSCPOP00000032990	ENSDNOP00000034745	ENSDORP00000024658	ENSECAP00000010707		ENSFCAP00000009044	ENSFDAP00000001172	ENSSTOP00000028119	ENSLAFP00000002537	ENSMMUP00000008573	ENSMAUP00000021536	ENSMODP00000004409	ENSMUSP00000075916	ENSMLUP00000011154	ENSNGAP00000022683	ENSOANP00000007236	ENSOCUP00000022080	ENSOGAP00000004399	ENSPTRP00000018286	ENSPANP00000006067	ENSPPYP00000010922	ENSPVAP00000002996	ENSRNOP00000030925	ENSRROP00000032525	ENSSBOP00000011725	ENSSSCP00000014795	ENSTBEP00000006811	ENSTTRP00000009964
CRTC3	ENSP00000268184	ENSAMEP00000014636	ENSBTAP00000014501	ENSCJAP00000018167	ENSCPOP00000007091	ENSDNOP00000022349	ENSDORP00000010051	ENSECAP00000022003	ENSEEUP00000005785	ENSFCAP00000022442	ENSFDAP00000016581	ENSSTOP00000001259	ENSLAFP00000000964	ENSMMUP00000011655	ENSMAUP00000013193	ENSMODP00000013470	ENSMUSP00000113540	ENSMLUP00000021612	ENSNGAP00000014091	ENSOANP00000031323	ENSOCUP00000012296	ENSOGAP00000005057	ENSPTRP00000043879	ENSPANP00000014467	ENSPPYP00000007693	ENSPVAP00000011275	ENSRNOP00000015949	ENSRROP00000033646	ENSSBOP00000002441	ENSSSCP00000034536	ENSTBEP00000005014	ENSTTRP00000004753
CSF3R	ENSP00000362195	ENSAMEP00000001585	ENSBTAP00000017732	ENSCJAP00000003344	ENSCPOP00000009773	ENSDNOP00000014683	ENSDORP00000007113	ENSECAP00000011394	ENSEEUP00000008504	ENSFCAP00000012306	ENSFDAP00000013126	ENSSTOP00000000559	ENSLAFP00000012105	ENSMMUP00000026897	ENSMAUP00000001910	ENSMODP00000022203	ENSMUSP00000101768	ENSMLUP00000005924	ENSNGAP00000020745	ENSOANP00000003268	ENSOCUP00000009666	ENSOGAP00000002385	ENSPTRP00000000960	ENSPANP00000015608	ENSPPYP00000001772	ENSPVAP00000008167	ENSRNOP00000011694	ENSRROP00000034409	ENSSBOP00000025740	ENSSSCP00000026438	ENSTBEP00000001050	ENSTTRP00000002196
CTCF	ENSP00000264010	ENSAMEP00000018442	ENSBTAP00000018279	ENSCJAP00000029713	ENSCPOP00000009600	ENSDNOP00000029365	ENSDORP00000024844	ENSECAP00000013721	ENSEEUP00000013519	ENSFCAP00000003221	ENSFDAP00000001765	ENSSTOP00000017430	ENSLAFP00000005971	ENSMMUP00000012827	ENSMAUP00000010951	ENSMODP00000007129	ENSMUSP00000005841	ENSMLUP00000004761	ENSNGAP00000004797	ENSOANP00000007536	ENSOCUP00000007760	ENSOGAP00000010650	ENSPTRP00000014062	ENSPANP00000018570	ENSPPYP00000008429	ENSPVAP00000015656	ENSRNOP00000023851	ENSRROP00000029336	ENSSBOP00000029257	ENSSSCP00000022096	ENSTBEP00000007535	ENSTTRP00000008704
CTNNB1	ENSP00000344456	ENSAMEP00000012247	ENSBTAP00000021838	ENSCJAP00000043713	ENSCPOP00000032871	ENSDNOP00000028798	ENSDORP00000020585	ENSECAP00000005466	ENSEEUP00000010873	ENSFCAP00000027610	ENSFDAP00000012987	ENSSTOP00000014441	ENSLAFP00000015325	ENSMMUP00000019198	ENSMAUP00000001433	ENSMODP00000014004	ENSMUSP00000007130	ENSMLUP00000007996	ENSNGAP00000012830	ENSOANP00000010865	ENSOCUP00000001263	ENSOGAP00000014470	ENSPTRP00000044466	ENSPANP00000004867	ENSPPYP00000015644	ENSPVAP00000008408	ENSRNOP00000068620	ENSRROP00000030288	ENSSBOP00000025816	ENSSSCP00000043940	ENSTBEP00000010640	ENSTTRP00000005764
CUX1	ENSP00000353401	ENSAMEP00000016273	ENSBTAP00000014098	ENSCJAP00000029680	ENSCPOP00000007696	ENSDNOP00000017004	ENSDORP00000005549	ENSECAP00000020128	ENSEEUP00000004732	ENSFCAP00000026604	ENSFDAP00000003861	ENSSTOP00000009330	ENSLAFP00000002135	ENSMMUP00000048249	ENSMAUP00000025598	ENSMODP00000016992	ENSMUSP00000135223	ENSMLUP00000006665	ENSNGAP00000022640	ENSOANP00000027096	ENSOCUP00000013425	ENSOGAP00000008113	ENSPTRP00000090655	ENSPANP00000015535	ENSPPYP00000019564	ENSPVAP00000016752	ENSRNOP00000056243	ENSRROP00000043968	ENSSBOP00000008587	ENSSSCP00000048247	ENSTBEP00000014524	ENSTTRP00000013868
CXCR4	ENSP00000241393	ENSAMEP00000020215	ENSBTAP00000001406	ENSCJAP00000022127	ENSCPOP00000027222	ENSDNOP00000006928	ENSDORP00000016740	ENSECAP00000002602		ENSFCAP00000014443	ENSFDAP00000003274	ENSSTOP00000005647	ENSLAFP00000005273	ENSMMUP00000036080	ENSMAUP00000018830	ENSMODP00000001310	ENSMUSP00000053489	ENSMLUP00000005224	ENSNGAP00000002729	ENSOANP00000012716	ENSOCUP00000001655	ENSOGAP00000019072	ENSPTRP00000074646	ENSPANP00000015466	ENSPPYP00000014311	ENSPVAP00000011175	ENSRNOP00000005143	ENSRROP00000010067	ENSSBOP00000001094	ENSSSCP00000058444	ENSTBEP00000006571
CYLD	ENSP00000381574	ENSAMEP00000007175	ENSBTAP00000008257	ENSCJAP00000003176	ENSCPOP00000009034	ENSDNOP00000013682	ENSDORP00000027150	ENSECAP00000005698	ENSEEUP00000004687	ENSFCAP00000030884	ENSFDAP00000020384	ENSSTOP00000009149	ENSLAFP00000011869	ENSMMUP00000016018	ENSMAUP00000001925	ENSMODP00000016409	ENSMUSP00000147654	ENSMLUP00000013826	ENSNGAP00000024463	ENSOANP00000021146	ENSOCUP00000011067	ENSOGAP00000016364	ENSPTRP00000082724	ENSPANP00000034287	ENSPPYP00000008294	ENSPVAP00000013376	ENSRNOP00000018888	ENSRROP00000001898	ENSSBOP00000013382	ENSSSCP00000042437	ENSTBEP00000004832	ENSTTRP00000014355
DAXX	ENSP00000372539
DCTN1	ENSP00000354791	ENSAMEP00000018283	ENSBTAP00000006430	ENSCJAP00000032706	ENSCPOP00000011437	ENSDNOP00000030280	ENSDORP00000020800	ENSECAP00000005483	ENSEEUP00000007233	ENSFCAP00000036915	ENSFDAP00000002297	ENSSTOP00000000893	ENSLAFP00000027268	ENSMMUP00000020483	ENSMAUP00000006589	ENSMODP00000006329	ENSMUSP00000109552	ENSMLUP00000005204	ENSNGAP00000010981	ENSOANP00000032099	ENSOCUP00000013115	ENSOGAP00000003133	ENSPTRP00000020737	ENSPANP00000012110	ENSPPYP00000013691	ENSPVAP00000013155	ENSRNOP00000059076	ENSRROP00000013290	ENSSBOP00000039919	ENSSSCP00000008833	ENSTBEP00000014972	ENSTTRP00000002242
DDB2	ENSP00000256996	ENSAMEP00000007644	ENSBTAP00000027965	ENSCJAP00000037221	ENSCPOP00000012024		ENSDORP00000007255	ENSECAP00000006811	ENSEEUP00000002984	ENSFCAP00000017224	ENSFDAP00000017758	ENSSTOP00000006764	ENSLAFP00000007762	ENSMMUP00000030246	ENSMAUP00000008864	ENSMODP00000037309	ENSMUSP00000028696	ENSMLUP00000016091	ENSNGAP00000016691	ENSOANP00000009996	ENSOCUP00000001792	ENSOGAP00000011108	ENSPTRP00000006178	ENSPANP00000006838	ENSPPYP00000003799	ENSPVAP00000006897	ENSRNOP00000018998	ENSRROP00000044901	ENSSBOP00000029049	ENSSSCP00000041359	ENSTBEP00000000232	ENSTTRP00000013414
DDIT3	ENSP00000448665	ENSAMEP00000005305	ENSBTAP00000042185	ENSCJAP00000043609	ENSCPOP00000011584	ENSDNOP00000026693	ENSDORP00000006685	ENSECAP00000017986	ENSEEUP00000003288	ENSFCAP00000001926	ENSFDAP00000020239	ENSSTOP00000016331	ENSLAFP00000024019	ENSMMUP00000014793			ENSMUSP00000026475	ENSMLUP00000000958	ENSNGAP00000016402		ENSOCUP00000016579	ENSOGAP00000004677	ENSPTRP00000043666	ENSPANP00000018338	ENSPPYP00000005345	ENSPVAP00000011415	ENSRNOP00000071840	ENSRROP00000006446	ENSSBOP00000018354	ENSSSCP00000044365	ENSTBEP00000000437	ENSTTRP00000012419
DDR2	ENSP00000356899	ENSAMEP00000001604	ENSBTAP00000006422	ENSCJAP00000007708	ENSCPOP00000008726	ENSDNOP00000019970	ENSDORP00000004651	ENSECAP00000008980	ENSEEUP00000011717	ENSFCAP00000034812	ENSFDAP00000013719	ENSSTOP00000010422	ENSLAFP00000001524	ENSMMUP00000041768	ENSMAUP00000001620	ENSMODP00000001377	ENSMUSP00000141443	ENSMLUP00000004860	ENSNGAP00000007969	ENSOANP00000015964	ENSOCUP00000009847	ENSOGAP00000009835	ENSPTRP00000002684	ENSPANP00000003422	ENSPPYP00000000678	ENSPVAP00000005624	ENSRNOP00000003901	ENSRROP00000030900	ENSSBOP00000003095	ENSSSCP00000041411	ENSTBEP00000010412	ENSTTRP00000010469
DDX10	ENSP00000432032	ENSAMEP00000009740	ENSBTAP00000003086	ENSCJAP00000018958	ENSCPOP00000000779	ENSDNOP00000009741	ENSDORP00000013598	ENSECAP00000008590	ENSEEUP00000010205	ENSFCAP00000006717	ENSFDAP00000010557	ENSSTOP00000004705	ENSLAFP00000004992	ENSMMUP00000018941	ENSMAUP00000007425	ENSMODP00000018242	ENSMUSP00000065198	ENSMLUP00000001514	ENSNGAP00000007219	ENSOANP00000009991	ENSOCUP00000003333	ENSOGAP00000009815	ENSPTRP00000007324	ENSPANP00000000496	ENSPPYP00000004408	ENSPVAP00000006956	ENSRNOP00000017683	ENSRROP00000015124	ENSSBOP00000011822	ENSSSCP00000015935	ENSTBEP00000005461	ENSTTRP00000005740
DDX3X	ENSP00000382840	ENSAMEP00000007220	ENSBTAP00000047104	ENSCJAP00000000990	ENSCPOP00000028292	ENSDNOP00000005776	ENSDORP00000019101	ENSECAP00000008443	ENSEEUP00000002580	ENSFCAP00000019335	ENSFDAP00000017499	ENSSTOP00000007257	ENSLAFP00000014573	ENSMMUP00000044709	ENSMAUP00000025413	ENSMODP00000026376	ENSMUSP00000000804	ENSMLUP00000009323	ENSNGAP00000017762	ENSOANP00000017861	ENSOCUP00000010621	ENSOGAP00000004751	ENSPTRP00000064125	ENSPANP00000025060	ENSPPYP00000022671	ENSPVAP00000013813	ENSRNOP00000074025	ENSRROP00000011882	ENSSBOP00000004854	ENSSSCP00000013038		ENSTTRP00000001787
DDX5	ENSP00000225792	ENSAMEP00000002855	ENSBTAP00000024514	ENSCJAP00000035916	ENSCPOP00000006432	ENSDNOP00000003268	ENSDORP00000004554	ENSECAP00000009394	ENSEEUP00000007474	ENSFCAP00000039326	ENSFDAP00000009586	ENSSTOP00000011231	ENSLAFP00000003720	ENSMMUP00000012376	ENSMAUP00000006871	ENSMODP00000004582	ENSMUSP00000021062	ENSMLUP00000008665	ENSNGAP00000015126	ENSOANP00000017361	ENSOCUP00000017967		ENSPTRP00000016210	ENSPANP00000028858	ENSPPYP00000009602	ENSPVAP00000001825	ENSRNOP00000041663	ENSRROP00000000105	ENSSBOP00000004704	ENSSSCP00000041718	ENSTBEP00000008217	ENSTTRP00000008362
DDX6	ENSP00000478754	ENSAMEP00000006421	ENSBTAP00000011952	ENSCJAP00000025031	ENSCPOP00000009507	ENSDNOP00000011203	ENSDORP00000000975	ENSECAP00000000675	ENSEEUP00000002585	ENSFCAP00000033165	ENSFDAP00000002876	ENSSTOP00000012967	ENSLAFP00000009220	ENSMMUP00000024532	ENSMAUP00000007197	ENSMODP00000016726	ENSMUSP00000128421	ENSMLUP00000003345	ENSNGAP00000015970	ENSOANP00000005950	ENSOCUP00000005068	ENSOGAP00000007144	ENSPTRP00000044660	ENSPANP00000004119	ENSPPYP00000004516	ENSPVAP00000005132	ENSRNOP00000073900	ENSRROP00000016692	ENSSBOP00000026493	ENSSSCP00000046682	ENSTBEP00000000898	ENSTTRP00000004057
DEK	ENSP00000380414	ENSAMEP00000008856	ENSBTAP00000017097	ENSCJAP00000012889	ENSCPOP00000032381	ENSDNOP00000029602	ENSDORP00000020913	ENSECAP00000010223	ENSEEUP00000001473	ENSFCAP00000003935	ENSFDAP00000022228	ENSSTOP00000017320	ENSLAFP00000022430	ENSMMUP00000025536	ENSMAUP00000005803	ENSMODP00000020398	ENSMUSP00000021807	ENSMLUP00000014895	ENSNGAP00000014934	ENSOANP00000018773	ENSOCUP00000019290	ENSOGAP00000006937	ENSPTRP00000030325	ENSPANP00000043177	ENSPPYP00000018189	ENSPVAP00000010217	ENSRNOP00000021751	ENSRROP00000021252	ENSSBOP00000007853	ENSSSCP00000001145	ENSTBEP00000007760	ENSTTRP00000006762
DICER1	ENSP00000343745	ENSAMEP00000006848	ENSBTAP00000017080	ENSCJAP00000011642	ENSCPOP00000003807	ENSDNOP00000003235	ENSDORP00000005821	ENSECAP00000005352	ENSEEUP00000003596	ENSFCAP00000003264	ENSFDAP00000023055	ENSSTOP00000023439	ENSLAFP00000011416	ENSMMUP00000032603	ENSMAUP00000008586	ENSMODP00000031737	ENSMUSP00000043676	ENSMLUP00000003642	ENSNGAP00000006797	ENSOANP00000019062	ENSOCUP00000009342	ENSOGAP00000009596	ENSPTRP00000046628	ENSPANP00000013158	ENSPPYP00000006949	ENSPVAP00000004555	ENSRNOP00000014405	ENSRROP00000015431	ENSSBOP00000024386	ENSSSCP00000044594	ENSTBEP00000010744	ENSTTRP00000012381
DNAJB1	ENSP00000254322	ENSAMEP00000014208	ENSBTAP00000055303	ENSCJAP00000047524	ENSCPOP00000027635	ENSDNOP00000022988	ENSDORP00000014317	ENSECAP00000017557		ENSFCAP00000032334	ENSFDAP00000018764	ENSSTOP00000016651	ENSLAFP00000003005	ENSMMUP00000003712	ENSMAUP00000004451		ENSMUSP00000005620	ENSMLUP00000022240	ENSNGAP00000026012	ENSOANP00000020422		ENSOGAP00000012554	ENSPTRP00000018078	ENSPANP00000032185	ENSPPYP00000010811	ENSPVAP00000006564	ENSRNOP00000032313	ENSRROP00000032341	ENSSBOP00000032714	ENSSSCP00000014656		ENSTTRP00000007516
DNM2	ENSP00000352721	ENSAMEP00000011702	ENSBTAP00000035986	ENSCJAP00000011717	ENSCPOP00000026705	ENSDNOP00000015755	ENSDORP00000022846	ENSECAP00000020464		ENSFCAP00000004522	ENSFDAP00000000249	ENSSTOP00000018831	ENSLAFP00000002843	ENSMMUP00000019257	ENSMAUP00000013290	ENSMODP00000007517	ENSMUSP00000133564	ENSMLUP00000007700	ENSNGAP00000015209	ENSOANP00000021094	ENSOCUP00000026041	ENSOGAP00000009877	ENSPTRP00000073458	ENSPANP00000037893	ENSPPYP00000010725	ENSPVAP00000011457	ENSRNOP00000010948	ENSRROP00000035468	ENSSBOP00000010507	ENSSSCP00000014484		ENSTTRP00000015775
DNMT3A	ENSP00000264709	ENSAMEP00000002620	ENSBTAP00000032863	ENSCJAP00000015277	ENSCPOP00000017608	ENSDNOP00000032768	ENSDORP00000025559	ENSECAP00000022672	ENSEEUP00000004702	ENSFCAP00000039412	ENSFDAP00000009213	ENSSTOP00000023153	ENSLAFP00000023469	ENSMMUP00000017844	ENSMAUP00000011695	ENSMODP00000039155	ENSMUSP00000020991	ENSMLUP00000012886	ENSNGAP00000003645	ENSOANP00000019301	ENSOCUP00000024004	ENSOGAP00000013597	ENSPTRP00000057470	ENSPANP00000027655	ENSPPYP00000014060	ENSPVAP00000008196	ENSRNOP00000046524	ENSRROP00000018168	ENSSBOP00000022259	ENSSSCP00000048876	ENSTBEP00000004171
DROSHA	ENSP00000425979	ENSAMEP00000006400	ENSBTAP00000023346	ENSCJAP00000035201	ENSCPOP00000013567	ENSDNOP00000001193	ENSDORP00000005267	ENSECAP00000012122	ENSEEUP00000005890	ENSFCAP00000035452	ENSFDAP00000010681	ENSSTOP00000025179	ENSLAFP00000019237	ENSMMUP00000015994	ENSMAUP00000002953	ENSMODP00000036737	ENSMUSP00000129279	ENSMLUP00000002355	ENSNGAP00000016754	ENSOANP00000024814	ENSOCUP00000000327	ENSOGAP00000004856	ENSPTRP00000076963	ENSPANP00000009748	ENSPPYP00000017166	ENSPVAP00000012419	ENSRNOP00000050633	ENSRROP00000008016	ENSSBOP00000014506	ENSSSCP00000017805	ENSTBEP00000000476	ENSTTRP00000003963
EBF1	ENSP00000322898	ENSAMEP00000006787	ENSBTAP00000053340	ENSCJAP00000035335	ENSCPOP00000018411	ENSDNOP00000027727	ENSDORP00000011094	ENSECAP00000022888	ENSEEUP00000004105	ENSFCAP00000037426	ENSFDAP00000010285	ENSSTOP00000010332	ENSLAFP00000014698	ENSMMUP00000056608	ENSMAUP00000014528	ENSMODP00000010194	ENSMUSP00000099857	ENSMLUP00000003982	ENSNGAP00000007677	ENSOANP00000019522	ENSOCUP00000007763	ENSOGAP00000012529	ENSPTRP00000029857	ENSPANP00000044804	ENSPPYP00000017900	ENSPVAP00000006528	ENSRNOP00000068319	ENSRROP00000009664	ENSSBOP00000022208	ENSSSCP00000018059	ENSTBEP00000006759	ENSTTRP00000009421
EGFR	ENSP00000275493		ENSBTAP00000015445	ENSCJAP00000001810	ENSCPOP00000000034	ENSDNOP00000012357	ENSDORP00000012273	ENSECAP00000008846	ENSEEUP00000011884	ENSFCAP00000014342	ENSFDAP00000003693	ENSSTOP00000006038	ENSLAFP00000012058	ENSMMUP00000058552	ENSMAUP00000000794	ENSMODP00000011264	ENSMUSP00000020329	ENSMLUP00000005193	ENSNGAP00000019508	ENSOANP00000016946	ENSOCUP00000009041	ENSOGAP00000008154	ENSPTRP00000069741	ENSPANP00000003878	ENSPPYP00000019671	ENSPVAP00000010800	ENSRNOP00000006087	ENSRROP00000036654	ENSSBOP00000022799	ENSSSCP00000035486	ENSTBEP00000011121	ENSTTRP00000016375
EIF3E	ENSP00000220849	ENSAMEP00000013497	ENSBTAP00000008809	ENSCJAP00000012009	ENSCPOP00000032221	ENSDNOP00000028304	ENSDORP00000013263	ENSECAP00000022844	ENSEEUP00000012647	ENSFCAP00000038174	ENSFDAP00000000595	ENSSTOP00000008047	ENSLAFP00000003580	ENSMMUP00000045374	ENSMAUP00000008546	ENSMODP00000006450	ENSMUSP00000022960	ENSMLUP00000006642	ENSNGAP00000004258	ENSOANP00000003593	ENSOCUP00000006956	ENSOGAP00000009440	ENSPTRP00000079602	ENSPANP00000003431	ENSPPYP00000021115	ENSPVAP00000000403	ENSRNOP00000070357	ENSRROP00000019023	ENSSBOP00000028174	ENSSSCP00000006446	ENSTBEP00000009395	ENSTTRP00000010454
EIF4A2	ENSP00000326381	ENSAMEP00000001028	ENSBTAP00000019596	ENSCJAP00000052262	ENSCPOP00000029199	ENSDNOP00000025356	ENSDORP00000019850	ENSECAP00000019166	ENSEEUP00000007820	ENSFCAP00000012873	ENSFDAP00000007635	ENSSTOP00000027577	ENSLAFP00000003020	ENSMMUP00000026101	ENSMAUP00000000689	ENSMODP00000026607	ENSMUSP00000110998	ENSMLUP00000014939	ENSNGAP00000001001		ENSOCUP00000004337	ENSOGAP00000009602	ENSPTRP00000027042	ENSPANP00000000876	ENSPPYP00000016089	ENSPVAP00000012906	ENSRNOP00000002484	ENSRROP00000018820	ENSSBOP00000015645	ENSSSCP00000036124	ENSTBEP00000001958	ENSTTRP00000015962
ELF4	ENSP00000311280	ENSAMEP00000015777	ENSBTAP00000025376	ENSCJAP00000004730	ENSCPOP00000025278	ENSDNOP00000018545	ENSDORP00000014073	ENSECAP00000022721	ENSEEUP00000009429	ENSFCAP00000020590	ENSFDAP00000009978	ENSSTOP00000007472	ENSLAFP00000027823	ENSMMUP00000052152	ENSMAUP00000010579	ENSMODP00000040267	ENSMUSP00000110608	ENSMLUP00000011703	ENSNGAP00000018449	ENSOANP00000025712	ENSOCUP00000011395	ENSOGAP00000011437	ENSPTRP00000080007	ENSPANP00000006132	ENSPPYP00000023187	ENSPVAP00000004180	ENSRNOP00000051409	ENSRROP00000018625	ENSSBOP00000040604	ENSSSCP00000029970	ENSTBEP00000015351	ENSTTRP00000003620
ELK4	ENSP00000350681	ENSAMEP00000001634	ENSBTAP00000056094	ENSCJAP00000020178	ENSCPOP00000009868	ENSDNOP00000017199	ENSDORP00000008714	ENSECAP00000004780	ENSEEUP00000003162	ENSFCAP00000033483	ENSFDAP00000012039	ENSSTOP00000013253	ENSLAFP00000013463	ENSMMUP00000005500	ENSMAUP00000016835	ENSMODP00000002217	ENSMUSP00000083743	ENSMLUP00000010498	ENSNGAP00000015455	ENSOANP00000025379	ENSOCUP00000012446	ENSOGAP00000009362	ENSPTRP00000003187	ENSPANP00000002931	ENSPPYP00000000322	ENSPVAP00000003912	ENSRNOP00000059567	ENSRROP00000029303	ENSSBOP00000010719	ENSSSCP00000032355	ENSTBEP00000013448	ENSTTRP00000003600
ELL	ENSP00000262809	ENSAMEP00000011902	ENSBTAP00000004667	ENSCJAP00000028169	ENSCPOP00000014559		ENSDORP00000008053	ENSECAP00000000418		ENSFCAP00000009031	ENSFDAP00000001517	ENSSTOP00000031618	ENSLAFP00000020566	ENSMMUP00000017980	ENSMAUP00000015317	ENSMODP00000032312	ENSMUSP00000091163	ENSMLUP00000001933	ENSNGAP00000003660	ENSOANP00000031663		ENSOGAP00000006654	ENSPTRP00000018273	ENSPANP00000018571		ENSPVAP00000009356	ENSRNOP00000026846	ENSRROP00000038505	ENSSBOP00000018307	ENSSSCP00000057050	ENSTBEP00000009254	ENSTTRP00000009913
EML4	ENSP00000320663	ENSAMEP00000005459	ENSBTAP00000014526	ENSCJAP00000027306	ENSCPOP00000028960	ENSDNOP00000003780	ENSDORP00000015899	ENSECAP00000006267	ENSEEUP00000005504	ENSFCAP00000014259	ENSFDAP00000021501	ENSSTOP00000024824	ENSLAFP00000018979	ENSMMUP00000021385	ENSMAUP00000013346	ENSMODP00000000402	ENSMUSP00000094528	ENSMLUP00000004150	ENSNGAP00000014736	ENSOANP00000017253	ENSOCUP00000013348	ENSOGAP00000014347	ENSPTRP00000083896	ENSPANP00000004020	ENSPPYP00000013922	ENSPVAP00000009215	ENSRNOP00000072435	ENSRROP00000025150	ENSSBOP00000035790	ENSSSCP00000043273	ENSTBEP00000011726	ENSTTRP00000012031
EP300	ENSP00000263253	ENSAMEP00000014751	ENSBTAP00000021556	ENSCJAP00000008779	ENSCPOP00000004894		ENSDORP00000009643	ENSECAP00000007916	ENSEEUP00000008630	ENSFCAP00000004636	ENSFDAP00000005919	ENSSTOP00000000650	ENSLAFP00000010281	ENSMMUP00000001192	ENSMAUP00000003797	ENSMODP00000037998	ENSMUSP00000066789	ENSMLUP00000013493	ENSNGAP00000000790	ENSOANP00000027533	ENSOCUP00000009840	ENSOGAP00000000381	ENSPTRP00000024841	ENSPANP00000013403	ENSPPYP00000013236	ENSPVAP00000012046	ENSRNOP00000000206	ENSRROP00000028002	ENSSBOP00000021524	ENSSSCP00000020812	ENSTBEP00000002681	ENSTTRP00000003136
EPAS1	ENSP00000263734	ENSAMEP00000006395	ENSBTAP00000004836	ENSCJAP00000001230	ENSCPOP00000012832	ENSDNOP00000004599	ENSDORP00000024197	ENSECAP00000012624	ENSEEUP00000011685	ENSFCAP00000012637	ENSFDAP00000011975	ENSSTOP00000011334	ENSLAFP00000010336	ENSMMUP00000054188	ENSMAUP00000015869	ENSMODP00000001136	ENSMUSP00000024954	ENSMLUP00000006480	ENSNGAP00000025892	ENSOANP00000024166	ENSOCUP00000021497	ENSOGAP00000007230	ENSPTRP00000020413	ENSPANP00000035048	ENSPPYP00000013892	ENSPVAP00000010615	ENSRNOP00000075020	ENSRROP00000034869	ENSSBOP00000011746	ENSSSCP00000009011	ENSTBEP00000004027	ENSTTRP00000011272
EPS15	ENSP00000360798	ENSAMEP00000018541	ENSBTAP00000052345	ENSCJAP00000040151	ENSCPOP00000030943	ENSDNOP00000025338	ENSDORP00000014180	ENSECAP00000018799	ENSEEUP00000010320	ENSFCAP00000030940	ENSFDAP00000018093	ENSSTOP00000030598	ENSLAFP00000010477	ENSMMUP00000050952	ENSMAUP00000024980	ENSMODP00000037982	ENSMUSP00000099790	ENSMLUP00000004056	ENSNGAP00000002798	ENSOANP00000031466	ENSOCUP00000003714	ENSOGAP00000000962	ENSPTRP00000001250	ENSPANP00000002971	ENSPPYP00000001582	ENSPVAP00000009759	ENSRNOP00000059209	ENSRROP00000036289	ENSSBOP00000009381	ENSSSCP00000049822	ENSTBEP00000009753	ENSTTRP00000009707
ERBB2	ENSP00000269571	ENSAMEP00000010504	ENSBTAP00000029056	ENSCJAP00000016267	ENSCPOP00000005210	ENSDNOP00000012150	ENSDORP00000013983	ENSECAP00000018571	ENSEEUP00000006139	ENSFCAP00000022496	ENSFDAP00000013284	ENSSTOP00000003374	ENSLAFP00000000238	ENSMMUP00000053266	ENSMAUP00000024426	ENSMODP00000016093	ENSMUSP00000053897	ENSMLUP00000013673	ENSNGAP00000005220	ENSOANP00000003452	ENSOCUP00000009117	ENSOGAP00000009662	ENSPTRP00000069840	ENSPANP00000037255	ENSPPYP00000009527	ENSPVAP00000008053	ENSRNOP00000040591	ENSRROP00000044184	ENSSBOP00000025772	ENSSSCP00000018545	ENSTBEP00000008466	ENSTTRP00000007782
ERBB3	ENSP00000267101	ENSAMEP00000003549	ENSBTAP00000013790	ENSCJAP00000022152	ENSCPOP00000013382	ENSDNOP00000000776	ENSDORP00000001013	ENSECAP00000022150	ENSEEUP00000012612	ENSFCAP00000038210	ENSFDAP00000016044	ENSSTOP00000023609	ENSLAFP00000012397	ENSMMUP00000050150		ENSMODP00000002415	ENSMUSP00000080716	ENSMLUP00000000741	ENSNGAP00000011017	ENSOANP00000029009	ENSOCUP00000014890	ENSOGAP00000001341	ENSPTRP00000008639	ENSPANP00000036932	ENSPPYP00000005288	ENSPVAP00000007137	ENSRNOP00000006796	ENSRROP00000010976	ENSSBOP00000035192	ENSSSCP00000019799	ENSTBEP00000000130	ENSTTRP00000015557
ERBB4	ENSP00000342235	ENSAMEP00000007755	ENSBTAP00000053668	ENSCJAP00000020951	ENSCPOP00000010099	ENSDNOP00000006538	ENSDORP00000012249	ENSECAP00000020577	ENSEEUP00000009152	ENSFCAP00000017728	ENSFDAP00000008733	ENSSTOP00000000168	ENSLAFP00000021194	ENSMMUP00000002247	ENSMAUP00000024513	ENSMODP00000019665	ENSMUSP00000114123	ENSMLUP00000014680	ENSNGAP00000009512	ENSOANP00000011184	ENSOCUP00000008439	ENSOGAP00000016482	ENSPTRP00000063299	ENSPANP00000002959	ENSPPYP00000014681	ENSPVAP00000007345	ENSRNOP00000019283	ENSRROP00000030314	ENSSBOP00000027358	ENSSSCP00000017120	ENSTBEP00000014047	ENSTTRP00000009578
ERC1	ENSP00000438546	ENSAMEP00000004549	ENSBTAP00000053339	ENSCJAP00000001147	ENSCPOP00000007828	ENSDNOP00000002825	ENSDORP00000006651	ENSECAP00000022497	ENSEEUP00000004988	ENSFCAP00000005754	ENSFDAP00000013966	ENSSTOP00000006858	ENSLAFP00000000071	ENSMMUP00000052187	ENSMAUP00000003936	ENSMODP00000035487	ENSMUSP00000139031	ENSMLUP00000007587	ENSNGAP00000013481	ENSOANP00000005004	ENSOCUP00000002549	ENSOGAP00000013276	ENSPTRP00000081117	ENSPANP00000035689	ENSPPYP00000024325	ENSPVAP00000015582	ENSRNOP00000070778	ENSRROP00000028038	ENSSBOP00000008567	ENSSSCP00000058498	ENSTBEP00000009494	ENSTTRP00000016179
ERCC2	ENSP00000375809	ENSAMEP00000013173	ENSBTAP00000002680	ENSCJAP00000023359	ENSCPOP00000025171	ENSDNOP00000008478	ENSDORP00000007507		ENSEEUP00000009661	ENSFCAP00000031742	ENSFDAP00000009617	ENSSTOP00000027139	ENSLAFP00000005787	ENSMMUP00000018942	ENSMAUP00000001004	ENSMODP00000026921	ENSMUSP00000054380	ENSMLUP00000011196	ENSNGAP00000017237	ENSOANP00000010146	ENSOCUP00000019366	ENSOGAP00000007018	ENSPTRP00000079029	ENSPANP00000043003	ENSPPYP00000011316	ENSPVAP00000001248	ENSRNOP00000024247	ENSRROP00000033709	ENSSBOP00000028254	ENSSSCP00000035555	ENSTBEP00000000815	ENSTTRP00000007861
ERCC3	ENSP00000285398	ENSAMEP00000017824	ENSBTAP00000027687	ENSCJAP00000044827	ENSCPOP00000001942	ENSDNOP00000022528	ENSDORP00000004371	ENSECAP00000005246	ENSEEUP00000000948	ENSFCAP00000006485	ENSFDAP00000002134	ENSSTOP00000009868	ENSLAFP00000012458		ENSMAUP00000003873	ENSMODP00000023307	ENSMUSP00000025241	ENSMLUP00000006786	ENSNGAP00000019952	ENSOANP00000032830	ENSOCUP00000001942	ENSOGAP00000008164	ENSPTRP00000087351	ENSPANP00000014708	ENSPPYP00000014246	ENSPVAP00000012990	ENSRNOP00000018422	ENSRROP00000034238	ENSSBOP00000012571	ENSSSCP00000016661	ENSTBEP00000008129	ENSTTRP00000016193
ERCC4	ENSP00000310520	ENSAMEP00000011924	ENSBTAP00000043645	ENSCJAP00000029448	ENSCPOP00000004055	ENSDNOP00000033285	ENSDORP00000000910	ENSECAP00000008548	ENSEEUP00000007144	ENSFCAP00000003743	ENSFDAP00000003717	ENSSTOP00000011957	ENSLAFP00000012766	ENSMMUP00000020550	ENSMAUP00000020281	ENSMODP00000005962	ENSMUSP00000023206	ENSMLUP00000008564	ENSNGAP00000001487	ENSOANP00000025598	ENSOCUP00000012874	ENSOGAP00000010061	ENSPTRP00000053757	ENSPANP00000013935	ENSPPYP00000008050	ENSPVAP00000001961	ENSRNOP00000074477	ENSRROP00000005205	ENSSBOP00000038879	ENSSSCP00000008414	ENSTBEP00000012184	ENSTTRP00000008876
ERCC5	ENSP00000347978	ENSAMEP00000017407	ENSBTAP00000053713	ENSCJAP00000047132	ENSCPOP00000001242	ENSDNOP00000032316		ENSECAP00000008996	ENSEEUP00000011189	ENSFCAP00000034942	ENSFDAP00000019135	ENSSTOP00000005673	ENSLAFP00000003248	ENSMMUP00000036052	ENSMAUP00000021482		ENSMUSP00000027214	ENSMLUP00000009750	ENSNGAP00000015542	ENSOANP00000017937	ENSOCUP00000010688	ENSOGAP00000015324	ENSPTRP00000053370	ENSPANP00000002562	ENSPPYP00000023689	ENSPVAP00000016344	ENSRNOP00000056107	ENSRROP00000016864	ENSSBOP00000016431	ENSSSCP00000041903	ENSTBEP00000002629	ENSTTRP00000005952
ERG	ENSP00000288319	ENSAMEP00000017560	ENSBTAP00000014608	ENSCJAP00000015051	ENSCPOP00000006752	ENSDNOP00000032779	ENSDORP00000021957	ENSECAP00000008820		ENSFCAP00000006935	ENSFDAP00000006477	ENSSTOP00000029319	ENSLAFP00000004571	ENSMMUP00000013481	ENSMAUP00000011630		ENSMUSP00000109477	ENSMLUP00000008525	ENSNGAP00000019207	ENSOANP00000010243	ENSOCUP00000000093	ENSOGAP00000000040	ENSPTRP00000078923	ENSPANP00000033004	ENSPPYP00000012748		ENSRNOP00000069853	ENSRROP00000025755	ENSSBOP00000020052	ENSSSCP00000020188		ENSTTRP00000014555
ESR1	ENSP00000206249	ENSAMEP00000011636	ENSBTAP00000009422	ENSCJAP00000024480	ENSCPOP00000007475	ENSDNOP00000031183	ENSDORP00000009815	ENSECAP00000020237	ENSEEUP00000000737	ENSFCAP00000020448	ENSFDAP00000011615	ENSSTOP00000006063	ENSLAFP00000012768	ENSMMUP00000025044	ENSMAUP00000005000	ENSMODP00000020873	ENSMUSP00000101215	ENSMLUP00000012903	ENSNGAP00000016263	ENSOANP00000024511	ENSOCUP00000004174	ENSOGAP00000011271	ENSPTRP00000031932	ENSPANP00000015224	ENSPPYP00000019159	ENSPVAP00000001816	ENSRNOP00000026350			ENSSSCP00000039928	ENSTBEP00000005135	ENSTTRP00000002811
ETNK1	ENSP00000266517	ENSAMEP00000008174	ENSBTAP00000007669		ENSCPOP00000006831	ENSDNOP00000015382	ENSDORP00000009977	ENSECAP00000005423	ENSEEUP00000005755	ENSFCAP00000022497	ENSFDAP00000010585	ENSSTOP00000007511	ENSLAFP00000028166	ENSMMUP00000008735	ENSMAUP00000002987	ENSMODP00000036146	ENSMUSP00000032413	ENSMLUP00000007564	ENSNGAP00000014428	ENSOANP00000030381	ENSOCUP00000012105	ENSOGAP00000018588	ENSPTRP00000008138	ENSPANP00000008022	ENSPPYP00000004982	ENSPVAP00000012427	ENSRNOP00000020042	ENSRROP00000000850	ENSSBOP00000021977	ENSSSCP00000033563	ENSTBEP00000005155	ENSTTRP00000000250
ETV1	ENSP00000405327	ENSAMEP00000017240	ENSBTAP00000021259	ENSCJAP00000001507	ENSCPOP00000021636	ENSDNOP00000008391	ENSDORP00000017525	ENSECAP00000018028	ENSEEUP00000001841	ENSFCAP00000037408	ENSFDAP00000011648	ENSSTOP00000025865	ENSLAFP00000006858	ENSMMUP00000060702	ENSMAUP00000016234	ENSMODP00000032200	ENSMUSP00000093442	ENSMLUP00000012538	ENSNGAP00000023354	ENSOANP00000009186	ENSOCUP00000014271	ENSOGAP00000014702	ENSPTRP00000075577	ENSPANP00000027407	ENSPPYP00000019921	ENSPVAP00000014918	ENSRNOP00000068767		ENSSBOP00000017031	ENSSSCP00000034276	ENSTBEP00000012714	ENSTTRP00000006910
ETV4	ENSP00000321835	ENSAMEP00000019337	ENSBTAP00000010973	ENSCJAP00000019616	ENSCPOP00000003039	ENSDNOP00000010571	ENSDORP00000024532	ENSECAP00000013384	ENSEEUP00000005859	ENSFCAP00000009194	ENSFDAP00000005159	ENSSTOP00000024909	ENSLAFP00000012244	ENSMMUP00000019211	ENSMAUP00000005428	ENSMODP00000018974	ENSMUSP00000017868	ENSMLUP00000000086	ENSNGAP00000003751		ENSOCUP00000006941	ENSOGAP00000006864	ENSPTRP00000015737	ENSPANP00000020757	ENSPPYP00000009393	ENSPVAP00000014017	ENSRNOP00000070185	ENSRROP00000012252	ENSSBOP00000013880	ENSSSCP00000018413	ENSTBEP00000011327	ENSTTRP00000015212
ETV5	ENSP00000306894	ENSAMEP00000017687	ENSBTAP00000019858	ENSCJAP00000027044	ENSCPOP00000009064	ENSDNOP00000027478	ENSDORP00000022639	ENSECAP00000000305	ENSEEUP00000003429	ENSFCAP00000024206	ENSFDAP00000006389	ENSSTOP00000006033	ENSLAFP00000014084	ENSMMUP00000017898	ENSMAUP00000017701	ENSMODP00000016600	ENSMUSP00000078551	ENSMLUP00000004054	ENSNGAP00000004051	ENSOANP00000005877	ENSOCUP00000004533	ENSOGAP00000004823	ENSPTRP00000027028	ENSPANP00000016630	ENSPPYP00000016081	ENSPVAP00000012062	ENSRNOP00000002445	ENSRROP00000004028	ENSSBOP00000019064	ENSSSCP00000044486	ENSTBEP00000012493	ENSTTRP00000000761
ETV6	ENSP00000379658	ENSAMEP00000002069	ENSBTAP00000052186	ENSCJAP00000040297	ENSCPOP00000032956	ENSDNOP00000022131	ENSDORP00000006841	ENSECAP00000021037	ENSEEUP00000011930	ENSFCAP00000020186	ENSFDAP00000011397	ENSSTOP00000016002	ENSLAFP00000013540	ENSMMUP00000018875	ENSMAUP00000004550	ENSMODP00000022745	ENSMUSP00000079818	ENSMLUP00000010126	ENSNGAP00000021016	ENSOANP00000022963	ENSOCUP00000014459	ENSOGAP00000009945	ENSPTRP00000008031	ENSPANP00000007507	ENSPPYP00000004913	ENSPVAP00000014978	ENSRNOP00000007889	ENSRROP00000020284	ENSSBOP00000019461	ENSSSCP00000036410	ENSTBEP00000003470	ENSTTRP00000000741
EWSR1	ENSP00000381031	ENSAMEP00000010129	ENSBTAP00000023612	ENSCJAP00000037266	ENSCPOP00000024424	ENSDNOP00000028927		ENSECAP00000019904		ENSFCAP00000035877	ENSFDAP00000015861		ENSLAFP00000019113			ENSMODP00000028751	ENSMUSP00000078867	ENSMLUP00000019061	ENSNGAP00000009641	ENSOANP00000002094	ENSOCUP00000025701	ENSOGAP00000011182	ENSPTRP00000088496	ENSPANP00000034526	ENSPPYP00000013033	ENSPVAP00000009252	ENSRNOP00000069920	ENSRROP00000033488	ENSSBOP00000027205	ENSSSCP00000046076	ENSTBEP00000015336	ENSTTRP00000011269
EXT1	ENSP00000367446	ENSAMEP00000020365	ENSBTAP00000008154	ENSCJAP00000010686	ENSCPOP00000011724	ENSDNOP00000011092		ENSECAP00000020753			ENSFDAP00000003117	ENSSTOP00000013963	ENSLAFP00000022638	ENSMMUP00000011329	ENSMAUP00000015687	ENSMODP00000005034	ENSMUSP00000076505	ENSMLUP00000002359	ENSNGAP00000021610	ENSOANP00000020397	ENSOCUP00000013060	ENSOGAP00000014809	ENSPTRP00000035108	ENSPANP00000015323	ENSPPYP00000021133	ENSPVAP00000001292	ENSRNOP00000031943	ENSRROP00000015708	ENSSBOP00000037120	ENSSSCP00000006417	ENSTBEP00000010849	ENSTTRP00000013744
EXT2	ENSP00000379032	ENSAMEP00000005053	ENSBTAP00000026177	ENSCJAP00000021022	ENSCPOP00000010733	ENSDNOP00000012378	ENSDORP00000027586	ENSECAP00000013953	ENSEEUP00000010609	ENSFCAP00000022588	ENSFDAP00000000210	ENSSTOP00000004034	ENSLAFP00000008932	ENSMMUP00000057030	ENSMAUP00000008334	ENSMODP00000024791	ENSMUSP00000028623	ENSMLUP00000007596	ENSNGAP00000011203	ENSOANP00000027749	ENSOCUP00000006364	ENSOGAP00000012058	ENSPTRP00000079213	ENSPANP00000004695	ENSPPYP00000003831	ENSPVAP00000002012	ENSRNOP00000075401	ENSRROP00000042249	ENSSBOP00000002462	ENSSSCP00000014113	ENSTBEP00000014572	ENSTTRP00000003089
EZH2	ENSP00000320147	ENSAMEP00000003001	ENSBTAP00000012405	ENSCJAP00000030103	ENSCPOP00000003350	ENSDNOP00000017568	ENSDORP00000021159	ENSECAP00000019360		ENSFCAP00000036533	ENSFDAP00000021378	ENSSTOP00000029493	ENSLAFP00000001317	ENSMMUP00000060546	ENSMAUP00000007033	ENSMODP00000002264	ENSMUSP00000080419	ENSMLUP00000002277	ENSNGAP00000004675	ENSOANP00000000475	ENSOCUP00000001438	ENSOGAP00000009296	ENSPTRP00000077344	ENSPANP00000005684	ENSPPYP00000023646	ENSPVAP00000008590	ENSRNOP00000008149	ENSRROP00000020305	ENSSBOP00000018501	ENSSSCP00000036760	ENSTBEP00000013592	ENSTTRP00000016466
EZR	ENSP00000356042	ENSAMEP00000009916	ENSBTAP00000013663	ENSCJAP00000006834	ENSCPOP00000032958	ENSDNOP00000012992	ENSDORP00000014517	ENSECAP00000016264	ENSEEUP00000011536	ENSFCAP00000028225	ENSFDAP00000006312	ENSSTOP00000030029	ENSLAFP00000007813	ENSMMUP00000044930	ENSMAUP00000005409	ENSMODP00000009488	ENSMUSP00000063734	ENSMLUP00000006939	ENSNGAP00000003386	ENSOANP00000001647	ENSOCUP00000003322	ENSOGAP00000000450	ENSPTRP00000093858	ENSPANP00000033555	ENSPPYP00000019191	ENSPVAP00000005819	ENSRNOP00000046593	ENSRROP00000042230	ENSSBOP00000018093	ENSSSCP00000004385	ENSTBEP00000008605	ENSTTRP00000010759
FAM46C	ENSP00000358458	ENSAMEP00000020130	ENSBTAP00000056377	ENSCJAP00000010733	ENSCPOP00000026541	ENSDNOP00000009821	ENSDORP00000009550	ENSECAP00000017110	ENSEEUP00000000941	ENSFCAP00000025219	ENSFDAP00000014108	ENSSTOP00000021941	ENSLAFP00000018278	ENSMMUP00000006517	ENSMAUP00000019441	ENSMODP00000028988	ENSMUSP00000056872	ENSMLUP00000012951	ENSNGAP00000023318	ENSOANP00000004853	ENSOCUP00000002548	ENSOGAP00000019961	ENSPTRP00000078425	ENSPANP00000004749	ENSPPYP00000001133	ENSPVAP00000011166	ENSRNOP00000020401	ENSRROP00000000752	ENSSBOP00000005038	ENSSSCP00000007176		ENSTTRP00000009998
FANCA	ENSP00000373952	ENSAMEP00000001385	ENSBTAP00000002478	ENSCJAP00000045193	ENSCPOP00000002127	ENSDNOP00000011542	ENSDORP00000011527	ENSECAP00000021803	ENSEEUP00000011645	ENSFCAP00000003499		ENSSTOP00000025008	ENSLAFP00000012533	ENSMMUP00000060679	ENSMAUP00000003726	ENSMODP00000004236	ENSMUSP00000045217	ENSMLUP00000012438	ENSNGAP00000004057	ENSOANP00000007666	ENSOCUP00000015531	ENSOGAP00000004372	ENSPTRP00000014483	ENSPANP00000009906	ENSPPYP00000008650	ENSPVAP00000002839	ENSRNOP00000022659	ENSRROP00000008986	ENSSBOP00000039006	ENSSSCP00000024541	ENSTBEP00000009902	ENSTTRP00000004164
FANCC	ENSP00000289081	ENSAMEP00000012156	ENSBTAP00000022853	ENSCJAP00000039696	ENSCPOP00000031830	ENSDNOP00000014229	ENSDORP00000010664	ENSECAP00000005237	ENSEEUP00000014586	ENSFCAP00000003415	ENSFDAP00000010375	ENSSTOP00000032414	ENSLAFP00000003043	ENSMMUP00000047121	ENSMAUP00000011990	ENSMODP00000037707	ENSMUSP00000124406	ENSMLUP00000012365	ENSNGAP00000001028		ENSOCUP00000009029	ENSOGAP00000002942	ENSPTRP00000036132	ENSPANP00000019438	ENSPPYP00000021749	ENSPVAP00000000270	ENSRNOP00000022884	ENSRROP00000040093	ENSSBOP00000007931	ENSSSCP00000057452	ENSTBEP00000007399	ENSTTRP00000005822
FANCD2	ENSP00000287647	ENSAMEP00000017031	ENSBTAP00000013299	ENSCJAP00000045151	ENSCPOP00000005156	ENSDNOP00000001235	ENSDORP00000017123	ENSECAP00000016788	ENSEEUP00000012858	ENSFCAP00000010432	ENSFDAP00000000875	ENSSTOP00000012487	ENSLAFP00000009734	ENSMMUP00000059729	ENSMAUP00000010344	ENSMODP00000033737	ENSMUSP00000045667	ENSMLUP00000005669	ENSNGAP00000023035	ENSOANP00000030814	ENSOCUP00000002434	ENSOGAP00000000610	ENSPTRP00000025203	ENSPANP00000032337	ENSPPYP00000015279	ENSPVAP00000011898	ENSRNOP00000073556	ENSRROP00000017178	ENSSBOP00000019282	ENSSSCP00000033780	ENSTBEP00000006824	ENSTTRP00000007148
FANCE	ENSP00000229769	ENSAMEP00000000714	ENSBTAP00000038717	ENSCJAP00000028785	ENSCPOP00000005016		ENSDORP00000019546	ENSECAP00000010941	ENSEEUP00000011095	ENSFCAP00000011964	ENSFDAP00000011557	ENSSTOP00000000230	ENSLAFP00000013810	ENSMMUP00000020910	ENSMAUP00000017815	ENSMODP00000017215	ENSMUSP00000085322	ENSMLUP00000000074	ENSNGAP00000018522	ENSOANP00000022956	ENSOCUP00000027142	ENSOGAP00000002630	ENSPTRP00000030890	ENSPANP00000012485	ENSPPYP00000017401	ENSPVAP00000002609	ENSRNOP00000006191	ENSRROP00000016945	ENSSBOP00000012891	ENSSSCP00000020351	ENSTBEP00000007397	ENSTTRP00000008930
FANCG	ENSP00000367910	ENSAMEP00000016351	ENSBTAP00000049770	ENSCJAP00000016616	ENSCPOP00000010804	ENSDNOP00000011296	ENSDORP00000015791	ENSECAP00000013855	ENSEEUP00000000900	ENSFCAP00000020827	ENSFDAP00000010082	ENSSTOP00000013621	ENSLAFP00000017720	ENSMMUP00000026583	ENSMAUP00000013640	ENSMODP00000009639	ENSMUSP00000030165	ENSMLUP00000005618	ENSNGAP00000001208	ENSOANP00000029792	ENSOCUP00000005572		ENSPTRP00000035752	ENSPANP00000019118	ENSPPYP00000021407	ENSPVAP00000016957	ENSRNOP00000069926	ENSRROP00000036166	ENSSBOP00000011801	ENSSSCP00000027569	ENSTBEP00000004920	ENSTTRP00000016523
FAS	ENSP00000347979	ENSAMEP00000000993	ENSBTAP00000014282	ENSCJAP00000010418	ENSCPOP00000030907	ENSDNOP00000023703		ENSECAP00000011566	ENSEEUP00000013059	ENSFCAP00000026574	ENSFDAP00000004958		ENSLAFP00000020015	ENSMMUP00000055912	ENSMAUP00000007126		ENSMUSP00000025691	ENSMLUP00000014147	ENSNGAP00000016395	ENSOANP00000031275	ENSOCUP00000023210	ENSOGAP00000005758	ENSPTRP00000088261	ENSPANP00000020567	ENSPPYP00000002850	ENSPVAP00000004250	ENSRNOP00000025928	ENSRROP00000026650	ENSSBOP00000034672	ENSSSCP00000011136	ENSTBEP00000015334	ENSTTRP00000007588
FAT4	ENSP00000335169	ENSAMEP00000013662	ENSBTAP00000013316	ENSCJAP00000006483	ENSCPOP00000003279	ENSDNOP00000019438		ENSECAP00000011081	ENSEEUP00000003954	ENSFCAP00000030241	ENSFDAP00000013130	ENSSTOP00000009001	ENSLAFP00000005704	ENSMMUP00000034815	ENSMAUP00000011896	ENSMODP00000023552	ENSMUSP00000061836	ENSMLUP00000001860	ENSNGAP00000010766	ENSOANP00000026962	ENSOCUP00000007531	ENSOGAP00000002332	ENSPTRP00000059463	ENSPANP00000005051	ENSPPYP00000016816	ENSPVAP00000013742	ENSRNOP00000036219	ENSRROP00000018521	ENSSBOP00000007608	ENSSSCP00000036339	ENSTBEP00000011265	ENSTTRP00000002343
FBXO11	ENSP00000384823	ENSAMEP00000006740	ENSBTAP00000001868	ENSCJAP00000020325	ENSCPOP00000000838	ENSDNOP00000002365	ENSDORP00000027940	ENSECAP00000008528	ENSEEUP00000005712	ENSFCAP00000025855	ENSFDAP00000022909	ENSSTOP00000004288	ENSLAFP00000001331	ENSMMUP00000052250	ENSMAUP00000009356	ENSMODP00000001385	ENSMUSP00000005504	ENSMLUP00000008048	ENSNGAP00000017409	ENSOANP00000015641	ENSOCUP00000012584	ENSOGAP00000010723	ENSPTRP00000020437	ENSPANP00000011523	ENSPPYP00000013871	ENSPVAP00000010282	ENSRNOP00000021998	ENSRROP00000043693	ENSSBOP00000022928	ENSSSCP00000025472	ENSTBEP00000015109	ENSTTRP00000007666
FBXW7	ENSP00000281708	ENSAMEP00000019491	ENSBTAP00000010457	ENSCJAP00000003854	ENSCPOP00000026551	ENSDNOP00000024405	ENSDORP00000021529	ENSECAP00000020204	ENSEEUP00000006813	ENSFCAP00000000575	ENSFDAP00000016280	ENSSTOP00000016675	ENSLAFP00000014201	ENSMMUP00000044580	ENSMAUP00000003965	ENSMODP00000001260	ENSMUSP00000103306	ENSMLUP00000013351	ENSNGAP00000012247	ENSOANP00000008405	ENSOCUP00000007292	ENSOGAP00000010587	ENSPTRP00000028353	ENSPANP00000002734	ENSPPYP00000016901	ENSPVAP00000012776	ENSRNOP00000050193	ENSRROP00000045098	ENSSBOP00000024504	ENSSSCP00000022261	ENSTBEP00000005740	ENSTTRP00000006346
FCGR2B	ENSP00000351497	ENSAMEP00000001774	ENSBTAP00000029116	ENSCJAP00000008624	ENSCPOP00000004021	ENSDNOP00000006347	ENSDORP00000024565	ENSECAP00000017517	ENSEEUP00000003243	ENSFCAP00000007561	ENSFDAP00000017469	ENSSTOP00000020018		ENSMMUP00000005033	ENSMAUP00000016032	ENSMODP00000001115	ENSMUSP00000027966	ENSMLUP00000020093	ENSNGAP00000017195	ENSOANP00000000362	ENSOCUP00000010045	ENSOGAP00000000524		ENSPANP00000042118	ENSPPYP00000000693	ENSPVAP00000000051	ENSRNOP00000004204	ENSRROP00000027541	ENSSBOP00000036880	ENSSSCP00000031051	ENSTBEP00000000137	ENSTTRP00000016202
FCRL4	ENSP00000271532	ENSAMEP00000012633		ENSCJAP00000012216		ENSDNOP00000010003		ENSECAP00000011722	ENSEEUP00000011810	ENSFCAP00000027387			ENSLAFP00000011209	ENSMMUP00000011756		ENSMODP00000013971					ENSOCUP00000007792	ENSOGAP00000019128	ENSPTRP00000002516	ENSPANP00000014964	ENSPPYP00000000800			ENSRROP00000042984	ENSSBOP00000012365	ENSSSCP00000006883	ENSTBEP00000003546	ENSTTRP00000005823
FES	ENSP00000331504	ENSAMEP00000014543	ENSBTAP00000003828	ENSCJAP00000017941		ENSDNOP00000026625		ENSECAP00000001923	ENSEEUP00000006961	ENSFCAP00000005663	ENSFDAP00000006436	ENSSTOP00000013282	ENSLAFP00000005014	ENSMMUP00000046224	ENSMAUP00000021775	ENSMODP00000024272	ENSMUSP00000079733			ENSOANP00000020847		ENSOGAP00000005114	ENSPTRP00000012756	ENSPANP00000013383	ENSPPYP00000007696	ENSPVAP00000014781	ENSRNOP00000016032	ENSRROP00000035424	ENSSBOP00000027776	ENSSSCP00000001988	ENSTBEP00000005304	ENSTTRP00000007468
FEV	ENSP00000295727	ENSAMEP00000002763	ENSBTAP00000026892	ENSCJAP00000020991	ENSCPOP00000020864	ENSDNOP00000016420		ENSECAP00000013572			ENSFDAP00000006379	ENSSTOP00000016962	ENSLAFP00000029080		ENSMAUP00000005327	ENSMODP00000019172	ENSMUSP00000070878	ENSMLUP00000010383	ENSNGAP00000024784		ENSOCUP00000021095		ENSPTRP00000068191	ENSPANP00000006363	ENSPPYP00000014738		ENSRNOP00000024190	ENSRROP00000006220	ENSSBOP00000030208	ENSSSCP00000051311	ENSTBEP00000009226	ENSTTRP00000009479
FGFR1	ENSP00000400162	ENSAMEP00000016427	ENSBTAP00000020550	ENSCJAP00000048076	ENSCPOP00000005900	ENSDNOP00000007275	ENSDORP00000023825	ENSECAP00000013783	ENSEEUP00000014423	ENSFCAP00000012622	ENSFDAP00000014671	ENSSTOP00000027080	ENSLAFP00000015289	ENSMMUP00000054644	ENSMAUP00000020052	ENSMODP00000005258	ENSMUSP00000081041	ENSMLUP00000001615	ENSNGAP00000020535	ENSOANP00000005151	ENSOCUP00000003590	ENSOGAP00000013169	ENSPTRP00000065828	ENSPANP00000002955	ENSPPYP00000020767	ENSPVAP00000011886	ENSRNOP00000043459	ENSRROP00000025254	ENSSBOP00000026833	ENSSSCP00000030160	ENSTBEP00000004943	ENSTTRP00000004280
FGFR1OP	ENSP00000355812	ENSAMEP00000009889	ENSBTAP00000019271	ENSCJAP00000000849	ENSCPOP00000031567	ENSDNOP00000004036	ENSDORP00000004504	ENSECAP00000016663		ENSFCAP00000004730	ENSFDAP00000006872	ENSSTOP00000016546	ENSLAFP00000019751	ENSMMUP00000007496	ENSMAUP00000023463	ENSMODP00000037925	ENSMUSP00000095030	ENSMLUP00000021965	ENSNGAP00000011107	ENSOANP00000028719	ENSOCUP00000005720	ENSOGAP00000005639	ENSPTRP00000084740	ENSPANP00000002278		ENSPVAP00000005866	ENSRNOP00000070312	ENSRROP00000031283	ENSSBOP00000009369	ENSSSCP00000043488		ENSTTRP00000005661
FGFR2	ENSP00000351276	ENSAMEP00000011659	ENSBTAP00000018708	ENSCJAP00000002608	ENSCPOP00000027104	ENSDNOP00000030698	ENSDORP00000016679	ENSECAP00000012734	ENSEEUP00000003676	ENSFCAP00000034464	ENSFDAP00000010657	ENSSTOP00000003568	ENSLAFP00000029245	ENSMMUP00000053169	ENSMAUP00000011804	ENSMODP00000010602	ENSMUSP00000112430		ENSNGAP00000017436	ENSOANP00000000755	ENSOCUP00000006114	ENSOGAP00000010920	ENSPTRP00000005308	ENSPANP00000023290	ENSPPYP00000003165	ENSPVAP00000000682	ENSRNOP00000059005	ENSRROP00000017546	ENSSBOP00000005442	ENSSSCP00000030305	ENSTBEP00000012491	ENSTTRP00000002030
FGFR3	ENSP00000420533	ENSAMEP00000014966	ENSBTAP00000009427	ENSCJAP00000003287	ENSCPOP00000026305	ENSDNOP00000034720	ENSDORP00000022899	ENSECAP00000018417		ENSFCAP00000016348	ENSFDAP00000018359	ENSSTOP00000032635	ENSLAFP00000018403	ENSMMUP00000026225	ENSMAUP00000012444	ENSMODP00000005261	ENSMUSP00000133064		ENSNGAP00000014403	ENSOANP00000005325		ENSOGAP00000021689	ENSPTRP00000089151	ENSPANP00000026268	ENSPPYP00000016240	ENSPVAP00000007112	ENSRNOP00000072062	ENSRROP00000038488	ENSSBOP00000024280	ENSSSCP00000030777	ENSTBEP00000004120	ENSTTRP00000010371
FGFR4	ENSP00000292408	ENSAMEP00000019241	ENSBTAP00000013942	ENSCJAP00000013351	ENSCPOP00000031668	ENSDNOP00000009354	ENSDORP00000020142	ENSECAP00000019112		ENSFCAP00000015078	ENSFDAP00000023173	ENSSTOP00000000387	ENSLAFP00000013008	ENSMMUP00000006528	ENSMAUP00000010720	ENSMODP00000006035	ENSMUSP00000005452	ENSMLUP00000005121	ENSNGAP00000024488	ENSOANP00000011930	ENSOCUP00000019548	ENSOGAP00000010241	ENSPTRP00000030013	ENSPANP00000008115	ENSPPYP00000017999	ENSPVAP00000006316	ENSRNOP00000069871	ENSRROP00000038685	ENSSBOP00000015609	ENSSSCP00000030615	ENSTBEP00000002584	ENSTTRP00000001917
FH	ENSP00000355518	ENSAMEP00000014779	ENSBTAP00000028902	ENSCJAP00000031992	ENSCPOP00000022657	ENSDNOP00000006243	ENSDORP00000003222	ENSECAP00000018408	ENSEEUP00000003671	ENSFCAP00000005092	ENSFDAP00000009217	ENSSTOP00000011363	ENSLAFP00000004799	ENSMMUP00000007489	ENSMAUP00000003056	ENSMODP00000008696	ENSMUSP00000027810	ENSMLUP00000001823	ENSNGAP00000011838	ENSOANP00000016303	ENSOCUP00000021067	ENSOGAP00000008881	ENSPTRP00000003656	ENSPANP00000007826	ENSPPYP00000000069	ENSPVAP00000004196	ENSRNOP00000004917	ENSRROP00000040971	ENSSBOP00000004967	ENSSSCP00000046547	ENSTBEP00000014879	ENSTTRP00000011117
FHIT	ENSP00000418582	ENSAMEP00000018102	ENSBTAP00000019177	ENSCJAP00000036607	ENSCPOP00000013449	ENSDNOP00000023208	ENSDORP00000007101	ENSECAP00000009594	ENSEEUP00000002048	ENSFCAP00000026129		ENSSTOP00000028816	ENSLAFP00000003427	ENSMMUP00000016857	ENSMAUP00000006041	ENSMODP00000034214	ENSMUSP00000124017	ENSMLUP00000012727	ENSNGAP00000007963	ENSOANP00000021308	ENSOCUP00000010261	ENSOGAP00000019921	ENSPTRP00000026018	ENSPANP00000001846	ENSPPYP00000015386	ENSPVAP00000015108		ENSRROP00000000755	ENSSBOP00000023432	ENSSSCP00000036950	ENSTBEP00000009030	ENSTTRP00000012521
FIP1L1	ENSP00000336752	ENSAMEP00000008525	ENSBTAP00000027525	ENSCJAP00000034408	ENSCPOP00000030157	ENSDNOP00000032262	ENSDORP00000005270	ENSECAP00000017077	ENSEEUP00000004567	ENSFCAP00000017382	ENSFDAP00000002683	ENSSTOP00000010911	ENSLAFP00000002180		ENSMAUP00000009351	ENSMODP00000025845	ENSMUSP00000109164	ENSMLUP00000005940	ENSNGAP00000006068	ENSOANP00000025696	ENSOCUP00000000090	ENSOGAP00000008544	ENSPTRP00000093260	ENSPANP00000010233	ENSPPYP00000016499	ENSPVAP00000000679	ENSRNOP00000072529	ENSRROP00000043919	ENSSBOP00000034215	ENSSSCP00000041676	ENSTBEP00000006796	ENSTTRP00000014966
FLCN	ENSP00000285071	ENSAMEP00000002381	ENSBTAP00000010532	ENSCJAP00000014509	ENSCPOP00000011098	ENSDNOP00000013960	ENSDORP00000010457	ENSECAP00000018624	ENSEEUP00000000911	ENSFCAP00000005288	ENSFDAP00000013861	ENSSTOP00000011141	ENSLAFP00000012557	ENSMMUP00000017544	ENSMAUP00000019175	ENSMODP00000005813	ENSMUSP00000099758	ENSMLUP00000014418	ENSNGAP00000011667	ENSOANP00000002008	ENSOCUP00000015246	ENSOGAP00000007321	ENSPTRP00000075208	ENSPANP00000019739	ENSPPYP00000024400	ENSPVAP00000002703	ENSRNOP00000004412	ENSRROP00000018837	ENSSBOP00000023744	ENSSSCP00000041231	ENSTBEP00000003184	ENSTTRP00000007392
FLI1	ENSP00000281428	ENSAMEP00000002699	ENSBTAP00000010899	ENSCJAP00000016582	ENSCPOP00000021714	ENSDNOP00000020650	ENSDORP00000025574	ENSECAP00000018777		ENSFCAP00000031676	ENSFDAP00000013751	ENSSTOP00000025871	ENSLAFP00000011577	ENSMMUP00000045363	ENSMAUP00000001415	ENSMODP00000033603	ENSMUSP00000016231	ENSMLUP00000001300	ENSNGAP00000016252		ENSOCUP00000021892	ENSOGAP00000015817	ENSPTRP00000044082	ENSPANP00000044478	ENSPPYP00000004633	ENSPVAP00000015375	ENSRNOP00000059605	ENSRROP00000028956	ENSSBOP00000038803	ENSSSCP00000036958		ENSTTRP00000005278
FLT3	ENSP00000241453	ENSAMEP00000002502	ENSBTAP00000024717	ENSCJAP00000036049	ENSCPOP00000006563	ENSDNOP00000001232	ENSDORP00000010083	ENSECAP00000002875	ENSEEUP00000008760	ENSFCAP00000035882	ENSFDAP00000015438	ENSSTOP00000002636	ENSLAFP00000013080	ENSMMUP00000021228	ENSMAUP00000011385	ENSMODP00000033356	ENSMUSP00000039041	ENSMLUP00000002354	ENSNGAP00000023753	ENSOANP00000014439	ENSOCUP00000004237	ENSOGAP00000014945	ENSPTRP00000009773	ENSPANP00000033119	ENSPPYP00000005971	ENSPVAP00000010865	ENSRNOP00000069753	ENSRROP00000016780	ENSSBOP00000020116	ENSSSCP00000028275	ENSTBEP00000013255	ENSTTRP00000002636
FLT4	ENSP00000261937	ENSAMEP00000001059	ENSBTAP00000039997	ENSCJAP00000017939	ENSCPOP00000007223	ENSDNOP00000023942	ENSDORP00000012111	ENSECAP00000022789	ENSEEUP00000007721	ENSFCAP00000030974	ENSFDAP00000011109	ENSSTOP00000018301	ENSLAFP00000007377	ENSMMUP00000055467	ENSMAUP00000014552	ENSMODP00000004800	ENSMUSP00000020617	ENSMLUP00000009004	ENSNGAP00000011414	ENSOANP00000002772	ENSOCUP00000009554	ENSOGAP00000001524	ENSPTRP00000045284	ENSPANP00000036845	ENSPPYP00000018054	ENSPVAP00000014049	ENSRNOP00000003519	ENSRROP00000025016	ENSSBOP00000029424	ENSSSCP00000014892		ENSTTRP00000005698
FOXA1	ENSP00000250448	ENSAMEP00000008423	ENSBTAP00000053401			ENSDNOP00000017800	ENSDORP00000025517			ENSFCAP00000020793	ENSFDAP00000005654	ENSSTOP00000015096	ENSLAFP00000026280	ENSMMUP00000012624	ENSMAUP00000013420	ENSMODP00000015070	ENSMUSP00000041118	ENSMLUP00000020719	ENSNGAP00000008447			ENSOGAP00000022128	ENSPTRP00000062658	ENSPANP00000016758	ENSPPYP00000006542	ENSPVAP00000013751	ENSRNOP00000009940		ENSSBOP00000034959	ENSSSCP00000042307	ENSTBEP00000006630	ENSTTRP00000002678
FOXO1	ENSP00000368880	ENSAMEP00000012309	ENSBTAP00000053389	ENSCJAP00000003610	ENSCPOP00000007832	ENSDNOP00000009016	ENSDORP00000014690	ENSECAP00000001465		ENSFCAP00000000711	ENSFDAP00000013074	ENSSTOP00000008695	ENSLAFP00000008641	ENSMMUP00000036378	ENSMAUP00000000249	ENSMODP00000012958	ENSMUSP00000055308	ENSMLUP00000007072	ENSNGAP00000017441	ENSOANP00000024433	ENSOCUP00000012389	ENSOGAP00000019319	ENSPTRP00000009886	ENSPANP00000008419	ENSPPYP00000006042	ENSPVAP00000011349	ENSRNOP00000018244	ENSRROP00000036657	ENSSBOP00000005000	ENSSSCP00000010000	ENSTBEP00000010286	ENSTTRP00000011908
FOXO3	ENSP00000385824	ENSAMEP00000008579	ENSBTAP00000014920	ENSCJAP00000047006	ENSCPOP00000017892	ENSDNOP00000004070	ENSDORP00000016594	ENSECAP00000021980	ENSEEUP00000012880	ENSFCAP00000022859	ENSFDAP00000021301	ENSSTOP00000022009	ENSLAFP00000004889	ENSMMUP00000032969	ENSMAUP00000013872	ENSMODP00000022440	ENSMUSP00000101141	ENSMLUP00000002350	ENSNGAP00000026745	ENSOANP00000001191	ENSOCUP00000009021	ENSOGAP00000018360	ENSPTRP00000049754	ENSPANP00000004459	ENSPPYP00000018917	ENSPVAP00000001072	ENSRNOP00000000327	ENSRROP00000008097	ENSSBOP00000018545	ENSSSCP00000004735	ENSTBEP00000010558	ENSTTRP00000016335
FOXO4	ENSP00000363377	ENSAMEP00000016771	ENSBTAP00000006418	ENSCJAP00000025122	ENSCPOP00000026463	ENSDNOP00000018531	ENSDORP00000002043	ENSECAP00000012857	ENSEEUP00000012077	ENSFCAP00000031271	ENSFDAP00000004704	ENSSTOP00000022585	ENSLAFP00000025642	ENSMMUP00000040996	ENSMAUP00000022113	ENSMODP00000006141	ENSMUSP00000059420	ENSMLUP00000017158	ENSNGAP00000017949		ENSOCUP00000015679	ENSOGAP00000020502	ENSPTRP00000059402	ENSPANP00000044448	ENSPPYP00000024155	ENSPVAP00000015559	ENSRNOP00000042383	ENSRROP00000023907	ENSSBOP00000037389	ENSSSCP00000030191	ENSTBEP00000006681	ENSTTRP00000005013
FOXP1	ENSP00000318902	ENSAMEP00000015915	ENSBTAP00000021993	ENSCJAP00000024269	ENSCPOP00000023943	ENSDNOP00000015005	ENSDORP00000016225	ENSECAP00000007339	ENSEEUP00000014223	ENSFCAP00000018325	ENSFDAP00000002266	ENSSTOP00000022242	ENSLAFP00000029475	ENSMMUP00000003866	ENSMAUP00000025760	ENSMODP00000034105	ENSMUSP00000108948	ENSMLUP00000006601	ENSNGAP00000006503	ENSOANP00000020694	ENSOCUP00000006185	ENSOGAP00000007497	ENSPTRP00000075187	ENSPANP00000034756	ENSPPYP00000015345	ENSPVAP00000010980	ENSRNOP00000013271	ENSRROP00000043645	ENSSBOP00000021012	ENSSSCP00000052006	ENSTBEP00000010347	ENSTTRP00000000128
FSTL3	ENSP00000166139	ENSAMEP00000019677	ENSBTAP00000028801	ENSCJAP00000023788	ENSCPOP00000006690	ENSDNOP00000034804	ENSDORP00000017672	ENSECAP00000002419		ENSFCAP00000028195	ENSFDAP00000013281	ENSSTOP00000007840	ENSLAFP00000000616		ENSMAUP00000018198	ENSMODP00000007989	ENSMUSP00000020575	ENSMLUP00000011259	ENSNGAP00000003422	ENSOANP00000030771		ENSOGAP00000019502	ENSPTRP00000017265	ENSPANP00000023716	ENSPPYP00000010422	ENSPVAP00000007939	ENSRNOP00000012578	ENSRROP00000019967	ENSSBOP00000014308	ENSSSCP00000051373		ENSTTRP00000010756
FUBP1	ENSP00000359804	ENSAMEP00000007824	ENSBTAP00000011751	ENSCJAP00000013209	ENSCPOP00000002503	ENSDNOP00000020240	ENSDORP00000026158	ENSECAP00000009307	ENSEEUP00000001156	ENSFCAP00000009592	ENSFDAP00000005044	ENSSTOP00000029681	ENSLAFP00000002720	ENSMMUP00000003882	ENSMAUP00000017726	ENSMODP00000026022	ENSMUSP00000130145	ENSMLUP00000013476	ENSNGAP00000012459	ENSOANP00000015509	ENSOCUP00000024165	ENSOGAP00000012762	ENSPTRP00000074615	ENSPANP00000008690	ENSPPYP00000001415	ENSPVAP00000013801	ENSRNOP00000061544	ENSRROP00000040842	ENSSBOP00000022118	ENSSSCP00000004079	ENSTBEP00000015082	ENSTTRP00000000088
FUS	ENSP00000254108	ENSAMEP00000007554	ENSBTAP00000007571	ENSCJAP00000005800	ENSCPOP00000028839	ENSDNOP00000013247	ENSDORP00000013369		ENSEEUP00000004519	ENSFCAP00000021953	ENSFDAP00000021646	ENSSTOP00000023973	ENSLAFP00000001373	ENSMMUP00000032452	ENSMAUP00000008125	ENSMODP00000002300	ENSMUSP00000101858	ENSMLUP00000004381	ENSNGAP00000025392	ENSOANP00000008923	ENSOCUP00000020899		ENSPTRP00000053592	ENSPANP00000012579	ENSPPYP00000008259	ENSPVAP00000002923	ENSRNOP00000033029	ENSRROP00000014018	ENSSBOP00000036829	ENSSSCP00000058275		ENSTTRP00000014745
GAS7	ENSP00000322608	ENSAMEP00000012804	ENSBTAP00000025438	ENSCJAP00000023438	ENSCPOP00000023806	ENSDNOP00000015700	ENSDORP00000019448	ENSECAP00000016917	ENSEEUP00000005187	ENSFCAP00000001709	ENSFDAP00000003598	ENSSTOP00000024957	ENSLAFP00000013855	ENSMMUP00000041702	ENSMAUP00000011455	ENSMODP00000001800	ENSMUSP00000104322	ENSMLUP00000007953	ENSNGAP00000016752		ENSOCUP00000009462	ENSOGAP00000000882	ENSPTRP00000014931	ENSPANP00000035495	ENSPPYP00000008970	ENSPVAP00000007572	ENSRNOP00000068570	ENSRROP00000028429	ENSSBOP00000037784	ENSSSCP00000047248	ENSTBEP00000005780	ENSTTRP00000015766
GATA1	ENSP00000365858	ENSAMEP00000013242	ENSBTAP00000004135		ENSCPOP00000006830	ENSDNOP00000030670	ENSDORP00000025387		ENSEEUP00000004168	ENSFCAP00000010127	ENSFDAP00000003668	ENSSTOP00000021600	ENSLAFP00000024840	ENSMMUP00000021633	ENSMAUP00000007193	ENSMODP00000012647	ENSMUSP00000033502	ENSMLUP00000020152	ENSNGAP00000004773		ENSOCUP00000025590	ENSOGAP00000019439	ENSPTRP00000086593	ENSPANP00000006784	ENSPPYP00000022746	ENSPVAP00000007210	ENSRNOP00000067336	ENSRROP00000022404	ENSSBOP00000006614	ENSSSCP00000022387		ENSTTRP00000004388
GATA2	ENSP00000345681	ENSAMEP00000016010	ENSBTAP00000026265	ENSCJAP00000021565	ENSCPOP00000008799	ENSDNOP00000024757	ENSDORP00000019003	ENSECAP00000014453	ENSEEUP00000007456	ENSFCAP00000005720	ENSFDAP00000003885	ENSSTOP00000005494	ENSLAFP00000022312	ENSMMUP00000028148	ENSMAUP00000005346		ENSMUSP00000015197	ENSMLUP00000005028	ENSNGAP00000001703		ENSOCUP00000007060	ENSOGAP00000012129	ENSPTRP00000054198	ENSPANP00000007059	ENSPPYP00000015026		ENSRNOP00000017240	ENSRROP00000039371	ENSSBOP00000033930	ENSSSCP00000056753		ENSTTRP00000000940
GATA3	ENSP00000368632	ENSAMEP00000013596	ENSBTAP00000022908	ENSCJAP00000038403	ENSCPOP00000007724	ENSDNOP00000022722	ENSDORP00000021412	ENSECAP00000022063	ENSEEUP00000013591	ENSFCAP00000018971	ENSFDAP00000017832	ENSSTOP00000000959	ENSLAFP00000002265	ENSMMUP00000009115	ENSMAUP00000017331	ENSMODP00000020895	ENSMUSP00000100041	ENSMLUP00000013490	ENSNGAP00000002684	ENSOANP00000024296	ENSOCUP00000015302	ENSOGAP00000010189	ENSPTRP00000064658	ENSPANP00000019867	ENSPPYP00000002408	ENSPVAP00000006151	ENSRNOP00000026187	ENSRROP00000023250	ENSSBOP00000009154	ENSSSCP00000041348	ENSTBEP00000010507	ENSTTRP00000004761
GNA11	ENSP00000078429	ENSAMEP00000005788	ENSBTAP00000050620	ENSCJAP00000029759	ENSCPOP00000021515		ENSDORP00000025760	ENSECAP00000021279		ENSFCAP00000024786	ENSFDAP00000007432	ENSSTOP00000021120	ENSLAFP00000009395	ENSMMUP00000047001	ENSMAUP00000003790		ENSMUSP00000043190	ENSMLUP00000006396	ENSNGAP00000017847			ENSOGAP00000014460	ENSPTRP00000074292	ENSPANP00000008884	ENSPPYP00000010507	ENSPVAP00000004347	ENSRNOP00000007498	ENSRROP00000016547	ENSSBOP00000003760	ENSSSCP00000019751		ENSTTRP00000011654
GNAQ	ENSP00000286548	ENSAMEP00000005567	ENSBTAP00000016160	ENSCJAP00000005973	ENSCPOP00000026700	ENSDNOP00000004921	ENSDORP00000021128	ENSECAP00000015890	ENSEEUP00000011042	ENSFCAP00000020206	ENSFDAP00000010312	ENSSTOP00000015695	ENSLAFP00000001312	ENSMMUP00000054623	ENSMAUP00000008969	ENSMODP00000016195	ENSMUSP00000025541	ENSMLUP00000003410	ENSNGAP00000022565	ENSOANP00000004219	ENSOCUP00000014234	ENSOGAP00000008271	ENSPTRP00000049267	ENSPANP00000019320	ENSPPYP00000021633	ENSPVAP00000016720	ENSRNOP00000019174	ENSRROP00000035519	ENSSBOP00000009012	ENSSSCP00000035584	ENSTBEP00000008176	ENSTTRP00000008242
GNAS	ENSP00000323571	ENSAMEP00000013218	ENSBTAP00000023246	ENSCJAP00000035245	ENSCPOP00000031430	ENSDNOP00000033054	ENSDORP00000004002	ENSECAP00000021880	ENSEEUP00000013074	ENSFCAP00000026507	ENSFDAP00000010047		ENSLAFP00000026469	ENSMMUP00000013450	ENSMAUP00000020825	ENSMODP00000020714	ENSMUSP00000140174	ENSMLUP00000007043	ENSNGAP00000026612	ENSOANP00000014762	ENSOCUP00000015438	ENSOGAP00000018337	ENSPTRP00000059419	ENSPANP00000014529	ENSPPYP00000012485	ENSPVAP00000010503		ENSRROP00000038847	ENSSBOP00000031844	ENSSSCP00000029311	ENSTBEP00000008492	ENSTTRP00000015134
GOLGA5	ENSP00000163416	ENSAMEP00000014420	ENSBTAP00000006036	ENSCJAP00000033715	ENSCPOP00000001062	ENSDNOP00000006995	ENSDORP00000010837	ENSECAP00000008491	ENSEEUP00000008240	ENSFCAP00000006920	ENSFDAP00000022250	ENSSTOP00000003906	ENSLAFP00000008591	ENSMMUP00000019892	ENSMAUP00000024160	ENSMODP00000002647	ENSMUSP00000021609	ENSMLUP00000003367	ENSNGAP00000010509	ENSOANP00000015207	ENSOCUP00000013555	ENSOGAP00000007730	ENSPTRP00000090829	ENSPANP00000013103	ENSPPYP00000006914	ENSPVAP00000006725	ENSRNOP00000010385	ENSRROP00000011213	ENSSBOP00000000285	ENSSSCP00000002656	ENSTBEP00000013332	ENSTTRP00000009596
GOPC	ENSP00000052569	ENSAMEP00000005832	ENSBTAP00000021350	ENSCJAP00000007696	ENSCPOP00000009091	ENSDNOP00000021071	ENSDORP00000014844	ENSECAP00000007538		ENSFCAP00000032129	ENSFDAP00000021581	ENSSTOP00000006000	ENSLAFP00000006548		ENSMAUP00000005488	ENSMODP00000022195	ENSMUSP00000020008	ENSMLUP00000006884	ENSNGAP00000020159	ENSOANP00000005853	ENSOCUP00000018266	ENSOGAP00000012764	ENSPTRP00000031667	ENSPANP00000014897	ENSPPYP00000018990		ENSRNOP00000070262	ENSRROP00000024232	ENSSBOP00000009814	ENSSSCP00000039549	ENSTBEP00000015201	ENSTTRP00000005294
GPC3	ENSP00000359854	ENSAMEP00000001496	ENSBTAP00000027192	ENSCJAP00000007664	ENSCPOP00000001492		ENSDORP00000014808	ENSECAP00000007935	ENSEEUP00000001227	ENSFCAP00000006373	ENSFDAP00000023058	ENSSTOP00000009043	ENSLAFP00000023475	ENSMMUP00000045159	ENSMAUP00000001085	ENSMODP00000019074	ENSMUSP00000064131	ENSMLUP00000009712	ENSNGAP00000012490	ENSOANP00000018527	ENSOCUP00000001504	ENSOGAP00000006689	ENSPTRP00000075757	ENSPANP00000027411	ENSPPYP00000023206	ENSPVAP00000001950	ENSRNOP00000075712	ENSRROP00000030283	ENSSBOP00000005825	ENSSSCP00000030061	ENSTBEP00000013245	ENSTTRP00000005628
GPHN	ENSP00000417901	ENSAMEP00000008744	ENSBTAP00000053540	ENSCJAP00000042308	ENSCPOP00000011903	ENSDNOP00000013314	ENSDORP00000017873	ENSECAP00000005028	ENSEEUP00000007270	ENSFCAP00000026019	ENSFDAP00000005736	ENSSTOP00000001373	ENSLAFP00000007161	ENSMMUP00000044875	ENSMAUP00000001210	ENSMODP00000012355	ENSMUSP00000106018	ENSMLUP00000015066	ENSNGAP00000020017	ENSOANP00000008605	ENSOCUP00000000778	ENSOGAP00000004626	ENSPTRP00000089887	ENSPANP00000017104	ENSPPYP00000006724	ENSPVAP00000002867	ENSRNOP00000064099	ENSRROP00000020769	ENSSBOP00000017808	ENSSSCP00000042614	ENSTBEP00000011548	ENSTTRP00000014963
GRIN2A	ENSP00000379818	ENSAMEP00000011259	ENSBTAP00000010376	ENSCJAP00000031583	ENSCPOP00000012192	ENSDNOP00000008098	ENSDORP00000010822			ENSFCAP00000013266	ENSFDAP00000008321	ENSSTOP00000023337	ENSLAFP00000004466	ENSMMUP00000046309	ENSMAUP00000007959	ENSMODP00000006618	ENSMUSP00000142900	ENSMLUP00000014209	ENSNGAP00000016198	ENSOANP00000011389			ENSPTRP00000055315	ENSPANP00000013887	ENSPPYP00000008016	ENSPVAP00000016222	ENSRNOP00000042235	ENSRROP00000043502	ENSSBOP00000031304	ENSSSCP00000057526	ENSTBEP00000007988	ENSTTRP00000015224
H3F3A	ENSP00000355778	ENSAMEP00000015368	ENSBTAP00000034581	ENSCJAP00000041936	ENSCPOP00000021355			ENSECAP00000014555	ENSEEUP00000012558				ENSLAFP00000006774		ENSMAUP00000015152		ENSMUSP00000124509		ENSNGAP00000011031		ENSOCUP00000015809		ENSPTRP00000085765	ENSPANP00000011001			ENSRNOP00000004329	ENSRROP00000004059		ENSSSCP00000038153
H3F3B	ENSP00000254810	ENSAMEP00000010254	ENSBTAP00000048062	ENSCJAP00000025896		ENSDNOP00000019564		ENSECAP00000005033			ENSFDAP00000014010	ENSSTOP00000022060		ENSMMUP00000042336		ENSMODP00000007401		ENSMLUP00000013913				ENSOGAP00000021623		ENSPANP00000025554	ENSPPYP00000024723	ENSPVAP00000007987	ENSRNOP00000060626	ENSRROP00000000517	ENSSBOP00000003964	ENSSSCP00000032344	ENSTBEP00000005305	ENSTTRP00000015055
HERPUD1	ENSP00000409555	ENSAMEP00000017746	ENSBTAP00000022472	ENSCJAP00000022769	ENSCPOP00000031833	ENSDNOP00000011680	ENSDORP00000006039	ENSECAP00000009430	ENSEEUP00000006920	ENSFCAP00000019524	ENSFDAP00000018873	ENSSTOP00000008547	ENSLAFP00000006053	ENSMMUP00000043557	ENSMAUP00000018303	ENSMODP00000016842	ENSMUSP00000124201	ENSMLUP00000021628	ENSNGAP00000021515	ENSOANP00000021689	ENSOCUP00000008662	ENSOGAP00000005305	ENSPTRP00000013900	ENSPANP00000012830	ENSPPYP00000008334	ENSPVAP00000010155	ENSRNOP00000025559	ENSRROP00000026464	ENSSBOP00000013557	ENSSSCP00000056038	ENSTBEP00000007808	ENSTTRP00000004079
HEY1	ENSP00000338272	ENSAMEP00000018509	ENSBTAP00000020864	ENSCJAP00000000819	ENSCPOP00000027311	ENSDNOP00000026779	ENSDORP00000020616	ENSECAP00000014680	ENSEEUP00000007833	ENSFCAP00000018965	ENSFDAP00000008179	ENSSTOP00000022866	ENSLAFP00000009597	ENSMMUP00000055594	ENSMAUP00000020083	ENSMODP00000008245	ENSMUSP00000038014	ENSMLUP00000008232	ENSNGAP00000019396	ENSOANP00000001257	ENSOCUP00000014239	ENSOGAP00000006455	ENSPTRP00000069126	ENSPANP00000003992	ENSPPYP00000020968	ENSPVAP00000008950	ENSRNOP00000015537	ENSRROP00000011781	ENSSBOP00000034933	ENSSSCP00000006570	ENSTBEP00000008950	ENSTTRP00000000077
HIF1A	ENSP00000437955	ENSAMEP00000003333	ENSBTAP00000027885	ENSCJAP00000045351	ENSCPOP00000004781	ENSDNOP00000013228	ENSDORP00000004022	ENSECAP00000013714	ENSEEUP00000005414	ENSFCAP00000003163	ENSFDAP00000022154	ENSSTOP00000004344	ENSLAFP00000011222	ENSMMUP00000027639	ENSMAUP00000022625	ENSMODP00000010901	ENSMUSP00000021530	ENSMLUP00000013891	ENSNGAP00000006292	ENSOANP00000014474	ENSOCUP00000015240	ENSOGAP00000014423	ENSPTRP00000010887	ENSPANP00000026895	ENSPPYP00000006683	ENSPVAP00000013667	ENSRNOP00000042230	ENSRROP00000000494	ENSSBOP00000025733	ENSSSCP00000050085	ENSTBEP00000010340	ENSTTRP00000011919
HIP1	ENSP00000336747	ENSAMEP00000011658	ENSBTAP00000001039	ENSCJAP00000031284	ENSCPOP00000006204	ENSDNOP00000007970	ENSDORP00000009904	ENSECAP00000020952	ENSEEUP00000008257	ENSFCAP00000003737	ENSFDAP00000002537	ENSSTOP00000021846	ENSLAFP00000009739	ENSMMUP00000035385	ENSMAUP00000006500	ENSMODP00000028490	ENSMUSP00000059033	ENSMLUP00000004698	ENSNGAP00000002965	ENSOANP00000006002	ENSOCUP00000002397	ENSOGAP00000001233	ENSPTRP00000081592	ENSPANP00000024307	ENSPPYP00000023750	ENSPVAP00000000597	ENSRNOP00000031153	ENSRROP00000039645	ENSSBOP00000017655	ENSSSCP00000008224	ENSTBEP00000003330	ENSTTRP00000000988
HLF	ENSP00000226067	ENSAMEP00000015505	ENSBTAP00000008682	ENSCJAP00000020807	ENSCPOP00000022497	ENSDNOP00000000223	ENSDORP00000020960	ENSECAP00000014566	ENSEEUP00000009978	ENSFCAP00000024342	ENSFDAP00000020025	ENSSTOP00000016375	ENSLAFP00000013836	ENSMMUP00000029792	ENSMAUP00000010691	ENSMODP00000018578	ENSMUSP00000004051	ENSMLUP00000006747	ENSNGAP00000026868	ENSOANP00000016327	ENSOCUP00000009085	ENSOGAP00000006316	ENSPTRP00000016011	ENSPANP00000020320	ENSPPYP00000009278	ENSPVAP00000007041	ENSRNOP00000052527	ENSRROP00000026465	ENSSBOP00000003135	ENSSSCP00000018658	ENSTBEP00000005998	ENSTTRP00000006808
HMGA1	ENSP00000399888	ENSAMEP00000001101	ENSBTAP00000045871		ENSCPOP00000031584	ENSDNOP00000031748	ENSDORP00000020462	ENSECAP00000000464			ENSFDAP00000019037	ENSSTOP00000014822	ENSLAFP00000020788	ENSMMUP00000025658	ENSMAUP00000000159	ENSMODP00000017430	ENSMUSP00000113068	ENSMLUP00000009196	ENSNGAP00000006223				ENSPTRP00000064403	ENSPANP00000023587			ENSRNOP00000000580	ENSRROP00000028351
HMGA2	ENSP00000439317		ENSBTAP00000053383	ENSCJAP00000026810	ENSCPOP00000011822	ENSDNOP00000010238	ENSDORP00000023123	ENSECAP00000022776		ENSFCAP00000035186	ENSFDAP00000004786	ENSSTOP00000023313	ENSLAFP00000022573	ENSMMUP00000049728	ENSMAUP00000018104		ENSMUSP00000123998	ENSMLUP00000015882	ENSNGAP00000020353		ENSOCUP00000026795	ENSOGAP00000021676	ENSPTRP00000051717	ENSPANP00000040184	ENSPPYP00000005395		ENSRNOP00000061041	ENSRROP00000016586	ENSSBOP00000028501	ENSSSCP00000005482	ENSTBEP00000000895	ENSTTRP00000002655
HNF1A	ENSP00000257555	ENSAMEP00000008842	ENSBTAP00000029049	ENSCJAP00000024992	ENSCPOP00000006525	ENSDNOP00000000284	ENSDORP00000007192	ENSECAP00000017518	ENSEEUP00000007472	ENSFCAP00000008940	ENSFDAP00000022315	ENSSTOP00000004241	ENSLAFP00000014985	ENSMMUP00000045055	ENSMAUP00000022505	ENSMODP00000003604	ENSMUSP00000031535	ENSMLUP00000008293	ENSNGAP00000017661	ENSOANP00000023074		ENSOGAP00000008133	ENSPTRP00000084678	ENSPANP00000039945	ENSPPYP00000005745	ENSPVAP00000007593	ENSRNOP00000001565	ENSRROP00000005077	ENSSBOP00000007786	ENSSSCP00000010584		ENSTTRP00000007940
HNRNPA2B1	ENSP00000346694	ENSAMEP00000006334	ENSBTAP00000007527	ENSCJAP00000046802	ENSCPOP00000028353	ENSDNOP00000035233	ENSDORP00000020255	ENSECAP00000001477	ENSEEUP00000013581	ENSFCAP00000024407	ENSFDAP00000013874	ENSSTOP00000030446	ENSLAFP00000023914	ENSMMUP00000049194	ENSMAUP00000004504	ENSMODP00000000721	ENSMUSP00000087453	ENSMLUP00000006912	ENSNGAP00000013661	ENSOANP00000014577	ENSOCUP00000021456	ENSOGAP00000013745	ENSPTRP00000032472	ENSPANP00000022566	ENSPPYP00000019858	ENSPVAP00000005951	ENSRNOP00000015152	ENSRROP00000004928	ENSSBOP00000001168	ENSSSCP00000031185	ENSTBEP00000002785	ENSTTRP00000000667
HOOK3	ENSP00000305699	ENSAMEP00000005264	ENSBTAP00000010044	ENSCJAP00000006354	ENSCPOP00000000219	ENSDNOP00000015184	ENSDORP00000001424	ENSECAP00000018210	ENSEEUP00000007412	ENSFCAP00000016642	ENSFDAP00000007813	ENSSTOP00000010424	ENSLAFP00000003050	ENSMMUP00000026120	ENSMAUP00000015362	ENSMODP00000012604	ENSMUSP00000046788	ENSMLUP00000010462		ENSOANP00000001081	ENSOCUP00000001204	ENSOGAP00000009770	ENSPTRP00000034620	ENSPANP00000002648	ENSPPYP00000020818	ENSPVAP00000012735	ENSRNOP00000019281	ENSRROP00000019397	ENSSBOP00000013532	ENSSSCP00000047583	ENSTBEP00000008654	ENSTTRP00000008406
HOXA11	ENSP00000006015	ENSAMEP00000006196	ENSBTAP00000019611	ENSCJAP00000015124	ENSCPOP00000029339		ENSDORP00000005920	ENSECAP00000010944	ENSEEUP00000008865	ENSFCAP00000038004	ENSFDAP00000021290	ENSSTOP00000015737	ENSLAFP00000024602		ENSMAUP00000001407	ENSMODP00000000537	ENSMUSP00000040920	ENSMLUP00000007581	ENSNGAP00000026001	ENSOANP00000014597	ENSOCUP00000013031	ENSOGAP00000011087	ENSPTRP00000077262	ENSPANP00000010946	ENSPPYP00000019838	ENSPVAP00000002363	ENSRNOP00000075163	ENSRROP00000011755	ENSSBOP00000006913	ENSSSCP00000017688		ENSTTRP00000003260
HOXA13	ENSP00000222753	ENSAMEP00000006192	ENSBTAP00000043379	ENSCJAP00000015128	ENSCPOP00000029533	ENSDNOP00000030388	ENSDORP00000005921	ENSECAP00000011829		ENSFCAP00000037837	ENSFDAP00000001774	ENSSTOP00000023204	ENSLAFP00000000623	ENSMMUP00000017696	ENSMAUP00000001360	ENSMODP00000000533	ENSMUSP00000039170	ENSMLUP00000007601	ENSNGAP00000026579	ENSOANP00000014598	ENSOCUP00000019213	ENSOGAP00000015689	ENSPTRP00000063505	ENSPANP00000021294	ENSPPYP00000019837		ENSRNOP00000073843	ENSRROP00000018670	ENSSBOP00000014660	ENSSSCP00000026595
HOXA9	ENSP00000343619	ENSAMEP00000006204	ENSBTAP00000047628			ENSDNOP00000032243	ENSDORP00000005917	ENSECAP00000006424		ENSFCAP00000038992	ENSFDAP00000000203	ENSSTOP00000018744			ENSMAUP00000000864		ENSMUSP00000046939		ENSNGAP00000015841	ENSOANP00000014594	ENSOCUP00000019782		ENSPTRP00000067466	ENSPANP00000016673		ENSPVAP00000002359	ENSRNOP00000074975	ENSRROP00000007287		ENSSSCP00000021454
HOXC11	ENSP00000446680	ENSAMEP00000000697	ENSBTAP00000009028	ENSCJAP00000034939	ENSCPOP00000023293	ENSDNOP00000020278	ENSDORP00000006553	ENSECAP00000022442	ENSEEUP00000010711	ENSFCAP00000036744	ENSFDAP00000010717	ENSSTOP00000019763	ENSLAFP00000015195	ENSMMUP00000001240	ENSMAUP00000015864		ENSMUSP00000001701	ENSMLUP00000000423	ENSNGAP00000024329	ENSOANP00000015115	ENSOCUP00000002809	ENSOGAP00000019073	ENSPTRP00000008556	ENSPANP00000002311	ENSPPYP00000005238	ENSPVAP00000011590	ENSRNOP00000021589	ENSRROP00000044938	ENSSBOP00000029825	ENSSSCP00000025770
HOXC13	ENSP00000243056	ENSAMEP00000000686	ENSBTAP00000001222	ENSCJAP00000034929	ENSCPOP00000016214		ENSDORP00000016166	ENSECAP00000022409		ENSFCAP00000021915	ENSFDAP00000017811		ENSLAFP00000026316		ENSMAUP00000015574		ENSMUSP00000001700	ENSMLUP00000013707	ENSNGAP00000023911	ENSOANP00000023759	ENSOCUP00000001004	ENSOGAP00000019536	ENSPTRP00000008554	ENSPANP00000008703	ENSPPYP00000005236	ENSPVAP00000011588	ENSRNOP00000034124	ENSRROP00000030451		ENSSSCP00000000295	ENSTBEP00000014138	ENSTTRP00000004278
HRAS	ENSP00000309845	ENSAMEP00000011050	ENSBTAP00000055845	ENSCJAP00000045600	ENSCPOP00000032896	ENSDNOP00000026901	ENSDORP00000025523	ENSECAP00000006476	ENSEEUP00000013262	ENSFCAP00000002757	ENSFDAP00000012325	ENSSTOP00000028539		ENSMMUP00000028522	ENSMAUP00000022628	ENSMODP00000020698	ENSMUSP00000026572		ENSNGAP00000023495			ENSOGAP00000018331	ENSPTRP00000005495	ENSPANP00000001773	ENSPPYP00000003333		ENSRNOP00000022363	ENSRROP00000035672	ENSSBOP00000012967	ENSSSCP00000051149		ENSTTRP00000010545
HSP90AA1	ENSP00000335153	ENSAMEP00000006428	ENSBTAP00000008225	ENSCJAP00000045540	ENSCPOP00000001822		ENSDORP00000005210	ENSECAP00000016759		ENSFCAP00000026414	ENSFDAP00000003730	ENSSTOP00000023173	ENSLAFP00000025294			ENSMODP00000000135	ENSMUSP00000091921	ENSMLUP00000012140	ENSNGAP00000010949	ENSOANP00000009131	ENSOCUP00000001106		ENSPTRP00000070946	ENSPANP00000013241	ENSPPYP00000006994	ENSPVAP00000016778	ENSRNOP00000009556	ENSRROP00000015769	ENSSBOP00000007187	ENSSSCP00000046159	ENSTBEP00000002861	ENSTTRP00000004295
HSP90AB1	ENSP00000325875	ENSAMEP00000012450		ENSCJAP00000037976	ENSCPOP00000003507		ENSDORP00000010323	ENSECAP00000006887		ENSFCAP00000009056	ENSFDAP00000009995	ENSSTOP00000022132	ENSLAFP00000019545	ENSMMUP00000029862	ENSMAUP00000020398	ENSMODP00000023624	ENSMUSP00000024739	ENSMLUP00000004783	ENSNGAP00000017546	ENSOANP00000010174			ENSPTRP00000031135	ENSPANP00000012814	ENSPPYP00000018631	ENSPVAP00000015876	ENSRNOP00000026920	ENSRROP00000038993	ENSSBOP00000018520		ENSTBEP00000002728	ENSTTRP00000006547
IDH1	ENSP00000390265	ENSAMEP00000016084	ENSBTAP00000027348	ENSCJAP00000051277	ENSCPOP00000012232		ENSDORP00000005376	ENSECAP00000010194	ENSEEUP00000010930	ENSFCAP00000003668	ENSFDAP00000001098	ENSSTOP00000031963	ENSLAFP00000014152	ENSMMUP00000037776	ENSMAUP00000001842	ENSMODP00000019879	ENSMUSP00000095316	ENSMLUP00000000812	ENSNGAP00000004961	ENSOANP00000006530	ENSOCUP00000002310	ENSOGAP00000013299	ENSPTRP00000083665	ENSPANP00000004343	ENSPPYP00000014668	ENSPVAP00000007840	ENSRNOP00000020322	ENSRROP00000018626	ENSSBOP00000016470	ENSSSCP00000040163	ENSTBEP00000000530	ENSTTRP00000015534
IDH2	ENSP00000331897	ENSAMEP00000014226	ENSBTAP00000018741	ENSCJAP00000017353	ENSCPOP00000007630	ENSDNOP00000003622	ENSDORP00000013623	ENSECAP00000005551	ENSEEUP00000008177	ENSFCAP00000020172	ENSFDAP00000023361	ENSSTOP00000002442	ENSLAFP00000008523	ENSMMUP00000019472	ENSMAUP00000022535	ENSMODP00000024347	ENSMUSP00000103007	ENSMLUP00000015210	ENSNGAP00000003704	ENSOANP00000023989	ENSOCUP00000009054	ENSOGAP00000020703	ENSPTRP00000082969	ENSPANP00000047198	ENSPPYP00000007685	ENSPVAP00000011146	ENSRNOP00000019059	ENSRROP00000020208	ENSSBOP00000009582	ENSSSCP00000002026	ENSTBEP00000006718	ENSTTRP00000000752
IKBKB	ENSP00000430684	ENSAMEP00000005598	ENSBTAP00000009995	ENSCJAP00000014640	ENSCPOP00000009478	ENSDNOP00000005507	ENSDORP00000011974	ENSECAP00000003662	ENSEEUP00000012771	ENSFCAP00000012705	ENSFDAP00000002634	ENSSTOP00000005204	ENSLAFP00000003805	ENSMMUP00000032125	ENSMAUP00000015615	ENSMODP00000012792	ENSMUSP00000033939	ENSMLUP00000009169	ENSNGAP00000009745	ENSOANP00000001111	ENSOCUP00000006175	ENSOGAP00000004920	ENSPTRP00000034600	ENSPANP00000039308	ENSPPYP00000020804	ENSPVAP00000013962	ENSRNOP00000025851	ENSRROP00000025159	ENSSBOP00000011893	ENSSSCP00000039191	ENSTBEP00000004145	ENSTTRP00000002143
IKZF1	ENSP00000331614	ENSAMEP00000008483	ENSBTAP00000018632	ENSCJAP00000020268	ENSCPOP00000023390	ENSDNOP00000000130	ENSDORP00000009768	ENSECAP00000016131		ENSFCAP00000015766	ENSFDAP00000011966	ENSSTOP00000003196	ENSLAFP00000020292	ENSMMUP00000035299	ENSMAUP00000016970	ENSMODP00000011613	ENSMUSP00000075992	ENSMLUP00000002850	ENSNGAP00000013381	ENSOANP00000000489	ENSOCUP00000012401	ENSOGAP00000005250	ENSPTRP00000032781	ENSPANP00000017545	ENSPPYP00000019683	ENSPVAP00000009960	ENSRNOP00000069446	ENSRROP00000030353	ENSSBOP00000037348	ENSSSCP00000036017	ENSTBEP00000004229	ENSTTRP00000007040
IL2	ENSP00000226730	ENSAMEP00000006235	ENSBTAP00000027819	ENSCJAP00000005072	ENSCPOP00000007430	ENSDNOP00000007012	ENSDORP00000014086	ENSECAP00000013353	ENSEEUP00000003509	ENSFCAP00000012696	ENSFDAP00000013806	ENSSTOP00000014415	ENSLAFP00000003697	ENSMMUP00000027764	ENSMAUP00000018569		ENSMUSP00000029275	ENSMLUP00000010746	ENSNGAP00000017326		ENSOCUP00000008701	ENSOGAP00000022447	ENSPTRP00000028193	ENSPANP00000003021	ENSPPYP00000016803	ENSPVAP00000015538	ENSRNOP00000023327	ENSRROP00000009106	ENSSBOP00000017648	ENSSSCP00000036143		ENSTTRP00000013336
IL21R	ENSP00000338010	ENSAMEP00000011755	ENSBTAP00000026072	ENSCJAP00000043809	ENSCPOP00000026985	ENSDNOP00000003590		ENSECAP00000016828		ENSFCAP00000009209		ENSSTOP00000022804	ENSLAFP00000001248	ENSMMUP00000010812	ENSMAUP00000014179	ENSMODP00000019307	ENSMUSP00000033000	ENSMLUP00000004634	ENSNGAP00000020869	ENSOANP00000023326	ENSOCUP00000014130	ENSOGAP00000003422	ENSPTRP00000061704	ENSPANP00000012440	ENSPPYP00000008156	ENSPVAP00000014080	ENSRNOP00000021690	ENSRROP00000015736	ENSSBOP00000035538	ENSSSCP00000042247	ENSTBEP00000012439	ENSTTRP00000009038
IL6ST	ENSP00000370698	ENSAMEP00000003839	ENSBTAP00000023595	ENSCJAP00000003795	ENSCPOP00000012020	ENSDNOP00000011475	ENSDORP00000001354	ENSECAP00000017579	ENSEEUP00000001884	ENSFCAP00000010090	ENSFDAP00000016427	ENSSTOP00000004501	ENSLAFP00000014315	ENSMMUP00000002524	ENSMAUP00000017668	ENSMODP00000024349	ENSMUSP00000138836	ENSMLUP00000022467	ENSNGAP00000002563	ENSOANP00000028795	ENSOCUP00000006777	ENSOGAP00000006805	ENSPTRP00000065025	ENSPANP00000014724	ENSPPYP00000017290	ENSPVAP00000002321	ENSRNOP00000018877	ENSRROP00000033193	ENSSBOP00000035403	ENSSSCP00000030641	ENSTBEP00000014090	ENSTTRP00000015175
IL7R	ENSP00000306157	ENSAMEP00000002681	ENSBTAP00000026608	ENSCJAP00000034071	ENSCPOP00000027822	ENSDNOP00000021549	ENSDORP00000023738	ENSECAP00000008818	ENSEEUP00000002139	ENSFCAP00000008526	ENSFDAP00000016464		ENSLAFP00000010816	ENSMMUP00000046143	ENSMAUP00000017075	ENSMODP00000025476	ENSMUSP00000003981	ENSMLUP00000008955	ENSNGAP00000000217	ENSOANP00000006571	ENSOCUP00000009807		ENSPTRP00000075860	ENSPANP00000007388	ENSPPYP00000017197	ENSPVAP00000001426	ENSRNOP00000070236	ENSRROP00000033555	ENSSBOP00000031507	ENSSSCP00000028649	ENSTBEP00000011209	ENSTTRP00000015294
IRF4	ENSP00000370343	ENSAMEP00000006309	ENSBTAP00000003812	ENSCJAP00000036266	ENSCPOP00000003219	ENSDNOP00000028055	ENSDORP00000019423	ENSECAP00000014547	ENSEEUP00000007007	ENSFCAP00000024564	ENSFDAP00000008536	ENSSTOP00000010296	ENSLAFP00000014450	ENSMMUP00000024356	ENSMAUP00000016456	ENSMODP00000010417	ENSMUSP00000021784	ENSMLUP00000009158	ENSNGAP00000021651	ENSOANP00000010109	ENSOCUP00000008085	ENSOGAP00000013057	ENSPTRP00000030162	ENSPANP00000013478	ENSPPYP00000018077	ENSPVAP00000004803	ENSRNOP00000074106	ENSRROP00000023902	ENSSBOP00000037407	ENSSSCP00000039304	ENSTBEP00000010602	ENSTTRP00000001739
ITK	ENSP00000398655	ENSAMEP00000006401	ENSBTAP00000034966	ENSCJAP00000035020	ENSCPOP00000009249	ENSDNOP00000008707	ENSDORP00000010239	ENSECAP00000007805	ENSEEUP00000010086	ENSFCAP00000009237	ENSFDAP00000000854	ENSSTOP00000008275	ENSLAFP00000025200	ENSMMUP00000014407	ENSMAUP00000020776	ENSMODP00000010566	ENSMUSP00000104860	ENSMLUP00000014409	ENSNGAP00000012652	ENSOANP00000008068	ENSOCUP00000015711	ENSOGAP00000020428	ENSPTRP00000029829	ENSPANP00000002574	ENSPPYP00000017890	ENSPVAP00000009653	ENSRNOP00000009211	ENSRROP00000026140	ENSSBOP00000025167	ENSSSCP00000033531	ENSTBEP00000008147	ENSTTRP00000003101
JAK2	ENSP00000371067	ENSAMEP00000010263	ENSBTAP00000015986	ENSCJAP00000020883	ENSCPOP00000013203	ENSDNOP00000006341	ENSDORP00000019264	ENSECAP00000008048	ENSEEUP00000010780	ENSFCAP00000025536	ENSFDAP00000018107	ENSSTOP00000005984	ENSLAFP00000006285	ENSMMUP00000019119	ENSMAUP00000006704	ENSMODP00000019196	ENSMUSP00000064394	ENSMLUP00000011617	ENSNGAP00000000110	ENSOANP00000015999	ENSOCUP00000014491	ENSOGAP00000010961	ENSPTRP00000082180	ENSPANP00000047613	ENSPPYP00000021551	ENSPVAP00000000227	ENSRNOP00000071877	ENSRROP00000011033		ENSSSCP00000029236	ENSTBEP00000001382	ENSTTRP00000010974
JAK3	ENSP00000432511	ENSAMEP00000011425	ENSBTAP00000027857	ENSCJAP00000025746	ENSCPOP00000026323	ENSDNOP00000029677	ENSDORP00000012002	ENSECAP00000016316	ENSEEUP00000000087	ENSFCAP00000038979		ENSSTOP00000006957	ENSLAFP00000012874	ENSMMUP00000014406	ENSMAUP00000009122	ENSMODP00000032098	ENSMUSP00000060073	ENSMLUP00000006103	ENSNGAP00000018934	ENSOANP00000008510		ENSOGAP00000008746	ENSPTRP00000040293	ENSPANP00000006068	ENSPPYP00000010896	ENSPVAP00000016395	ENSRNOP00000025312	ENSRROP00000004608	ENSSBOP00000028357	ENSSSCP00000030830		ENSTTRP00000007331
KAT6A	ENSP00000265713	ENSAMEP00000005789	ENSBTAP00000005242	ENSCJAP00000048212	ENSCPOP00000010518	ENSDNOP00000009439	ENSDORP00000012841	ENSECAP00000007930	ENSEEUP00000000431	ENSFCAP00000017012	ENSFDAP00000023063	ENSSTOP00000021229	ENSLAFP00000020380	ENSMMUP00000014290	ENSMAUP00000014845	ENSMODP00000017666	ENSMUSP00000038181	ENSMLUP00000015906	ENSNGAP00000017664	ENSOANP00000001123	ENSOCUP00000000635	ENSOGAP00000001038	ENSPTRP00000034594	ENSPANP00000007027	ENSPPYP00000020800	ENSPVAP00000013957	ENSRNOP00000037279	ENSRROP00000041923	ENSSBOP00000004701	ENSSSCP00000056682	ENSTBEP00000001544	ENSTTRP00000002105
KAT6B	ENSP00000287239	ENSAMEP00000001875	ENSBTAP00000003798	ENSCJAP00000002263	ENSCPOP00000025577	ENSDNOP00000017553		ENSECAP00000010370	ENSEEUP00000004233	ENSFCAP00000031548	ENSFDAP00000022354	ENSSTOP00000031375	ENSLAFP00000025310	ENSMMUP00000030926		ENSMODP00000000887	ENSMUSP00000138377	ENSMLUP00000006798		ENSOANP00000009404	ENSOCUP00000014911	ENSOGAP00000013816	ENSPTRP00000004608	ENSPANP00000020274	ENSPPYP00000002692	ENSPVAP00000009046	ENSRNOP00000064386	ENSRROP00000015757	ENSSBOP00000028819	ENSSSCP00000011001	ENSTBEP00000010059	ENSTTRP00000000341
KCNJ5	ENSP00000433295	ENSAMEP00000002672	ENSBTAP00000009059	ENSCJAP00000044520	ENSCPOP00000026829	ENSDNOP00000024607	ENSDORP00000007480	ENSECAP00000022576	ENSEEUP00000005044	ENSFCAP00000030731	ENSFDAP00000011444	ENSSTOP00000018254	ENSLAFP00000025757	ENSMMUP00000004207	ENSMAUP00000010775	ENSMODP00000005889	ENSMUSP00000034533	ENSMLUP00000004780	ENSNGAP00000002652	ENSOANP00000000903	ENSOCUP00000013370	ENSOGAP00000011717	ENSPTRP00000093186	ENSPANP00000005700	ENSPPYP00000004636	ENSPVAP00000015380	ENSRNOP00000048134	ENSRROP00000036924	ENSSBOP00000008367	ENSSSCP00000020421	ENSTBEP00000008193	ENSTTRP00000009040
KDM5A	ENSP00000382688	ENSAMEP00000004769	ENSBTAP00000027280	ENSCJAP00000012858	ENSCPOP00000012388	ENSDNOP00000012063	ENSDORP00000020453	ENSECAP00000019283	ENSEEUP00000009989	ENSFCAP00000013303	ENSFDAP00000011859	ENSSTOP00000000831	ENSLAFP00000008306	ENSMMUP00000040371	ENSMAUP00000012661	ENSMODP00000022937	ENSMUSP00000005108	ENSMLUP00000005634	ENSNGAP00000024167	ENSOANP00000030741	ENSOCUP00000011159	ENSOGAP00000000280	ENSPTRP00000056131	ENSPANP00000008905	ENSPPYP00000004709	ENSPVAP00000004523	ENSRNOP00000068854	ENSRROP00000040413	ENSSBOP00000030425	ENSSSCP00000052844	ENSTBEP00000001814	ENSTTRP00000008413
KDM5C	ENSP00000364550	ENSAMEP00000005475	ENSBTAP00000019893	ENSCJAP00000010902	ENSCPOP00000008106	ENSDNOP00000034305	ENSDORP00000000973	ENSECAP00000022585	ENSEEUP00000012051	ENSFCAP00000006727	ENSFDAP00000020345	ENSSTOP00000001099		ENSMMUP00000046343	ENSMAUP00000009723	ENSMODP00000012203	ENSMUSP00000108207	ENSMLUP00000004559	ENSNGAP00000018220	ENSOANP00000021438	ENSOCUP00000008740	ENSOGAP00000003880	ENSPTRP00000067277	ENSPANP00000030416	ENSPPYP00000022803	ENSPVAP00000004453	ENSRNOP00000074522	ENSRROP00000028770	ENSSBOP00000039656	ENSSSCP00000029482	ENSTBEP00000015071	ENSTTRP00000004859
KDM6A	ENSP00000483595	ENSAMEP00000006146	ENSBTAP00000004874	ENSCJAP00000020449	ENSCPOP00000013041	ENSDNOP00000030682		ENSECAP00000006528	ENSEEUP00000010561	ENSFCAP00000008761	ENSFDAP00000005904	ENSSTOP00000029868	ENSLAFP00000012409	ENSMMUP00000041109	ENSMAUP00000006543	ENSMODP00000026365	ENSMUSP00000061539	ENSMLUP00000001587	ENSNGAP00000019169	ENSOANP00000010350	ENSOCUP00000012682	ENSOGAP00000013915	ENSPTRP00000074742	ENSPANP00000027893	ENSPPYP00000022687	ENSPVAP00000004145	ENSRNOP00000073763	ENSRROP00000013338	ENSSBOP00000038393	ENSSSCP00000030254	ENSTBEP00000004374	ENSTTRP00000006394
KDR	ENSP00000263923	ENSAMEP00000019463	ENSBTAP00000001038	ENSCJAP00000034063	ENSCPOP00000008975	ENSDNOP00000012239	ENSDORP00000006407	ENSECAP00000017725	ENSEEUP00000006435	ENSFCAP00000008977	ENSFDAP00000019779	ENSSTOP00000014480	ENSLAFP00000012108	ENSMMUP00000016642	ENSMAUP00000017216	ENSMODP00000025863	ENSMUSP00000109144	ENSMLUP00000012501	ENSNGAP00000002938	ENSOANP00000006030	ENSOCUP00000004388	ENSOGAP00000012191	ENSPTRP00000027639	ENSPANP00000014706	ENSPPYP00000024595	ENSPVAP00000000677	ENSRNOP00000066886	ENSRROP00000024724	ENSSBOP00000016700	ENSSSCP00000029403	ENSTBEP00000000893	ENSTTRP00000002294
KDSR	ENSP00000385083	ENSAMEP00000006690	ENSBTAP00000010155	ENSCJAP00000012367	ENSCPOP00000025693	ENSDNOP00000012242	ENSDORP00000001913	ENSECAP00000017940	ENSEEUP00000012966	ENSFCAP00000020033	ENSFDAP00000016653	ENSSTOP00000006621	ENSLAFP00000000481	ENSMMUP00000043877	ENSMAUP00000009256	ENSMODP00000006486	ENSMUSP00000010049	ENSMLUP00000000112	ENSNGAP00000009103	ENSOANP00000010139	ENSOCUP00000012169	ENSOGAP00000002084	ENSPTRP00000017122	ENSPANP00000039213	ENSPPYP00000010340	ENSPVAP00000000115	ENSRNOP00000003728	ENSRROP00000044890	ENSSBOP00000011182	ENSSSCP00000040051	ENSTBEP00000010679	ENSTTRP00000004857
KEAP1	ENSP00000171111	ENSAMEP00000012040	ENSBTAP00000004604	ENSCJAP00000012346	ENSCPOP00000033001	ENSDNOP00000025949	ENSDORP00000012785	ENSECAP00000018058	ENSEEUP00000012512	ENSFCAP00000011613	ENSFDAP00000001160	ENSSTOP00000009067	ENSLAFP00000015010	ENSMMUP00000006905	ENSMAUP00000005819	ENSMODP00000007119	ENSMUSP00000131029	ENSMLUP00000013790	ENSNGAP00000010380	ENSOANP00000014909	ENSOCUP00000001235	ENSOGAP00000011276	ENSPTRP00000017850	ENSPANP00000009089	ENSPPYP00000010716	ENSPVAP00000003493	ENSRNOP00000028360	ENSRROP00000034981	ENSSBOP00000019902	ENSSSCP00000056325	ENSTBEP00000008638	ENSTTRP00000007580
KIF5B	ENSP00000307078	ENSAMEP00000010867	ENSBTAP00000033805	ENSCJAP00000025069	ENSCPOP00000007442	ENSDNOP00000012473	ENSDORP00000009276	ENSECAP00000002287	ENSEEUP00000001172	ENSFCAP00000017898	ENSFDAP00000017111	ENSSTOP00000024431	ENSLAFP00000014565	ENSMMUP00000014813	ENSMAUP00000012515	ENSMODP00000009641	ENSMUSP00000025083	ENSMLUP00000001025	ENSNGAP00000018631	ENSOANP00000009647	ENSOCUP00000015034	ENSOGAP00000014798	ENSPTRP00000046464	ENSPANP00000020096	ENSPPYP00000002553	ENSPVAP00000013543	ENSRNOP00000023860	ENSRROP00000003199	ENSSBOP00000039740	ENSSSCP00000011761	ENSTBEP00000013944	ENSTTRP00000000504
KIT	ENSP00000288135	ENSAMEP00000019452	ENSBTAP00000003498	ENSCJAP00000034112	ENSCPOP00000010258	ENSDNOP00000012492	ENSDORP00000006862	ENSECAP00000011188	ENSEEUP00000011516	ENSFCAP00000002867	ENSFDAP00000006399	ENSSTOP00000000677	ENSLAFP00000017394		ENSMAUP00000013833	ENSMODP00000035939	ENSMUSP00000005815	ENSMLUP00000002221	ENSNGAP00000014334	ENSOANP00000006034	ENSOCUP00000006129	ENSOGAP00000008546	ENSPTRP00000027637	ENSPANP00000018706	ENSPPYP00000016492	ENSPVAP00000007615	ENSRNOP00000003050	ENSRROP00000034352	ENSSBOP00000031024	ENSSSCP00000009430	ENSTBEP00000001947	ENSTTRP00000014574
KLF4	ENSP00000363804	ENSAMEP00000017914	ENSBTAP00000027125	ENSCJAP00000031189	ENSCPOP00000014365	ENSDNOP00000031671	ENSDORP00000020060	ENSECAP00000008605		ENSFCAP00000018282	ENSFDAP00000000709	ENSSTOP00000023665	ENSLAFP00000021464	ENSMMUP00000007996	ENSMAUP00000005894	ENSMODP00000018197	ENSMUSP00000103245	ENSMLUP00000013464	ENSNGAP00000012599	ENSOANP00000006652	ENSOCUP00000005117	ENSOGAP00000021472	ENSPTRP00000036269	ENSPANP00000041449	ENSPPYP00000021818	ENSPVAP00000001031	ENSRNOP00000022255	ENSRROP00000031223	ENSSBOP00000007451	ENSSSCP00000028908		ENSTTRP00000014540
KLF6	ENSP00000419923	ENSAMEP00000003605	ENSBTAP00000020207	ENSCJAP00000037991	ENSCPOP00000031270	ENSDNOP00000018499	ENSDORP00000000663	ENSECAP00000020896		ENSFCAP00000025436	ENSFDAP00000003498	ENSSTOP00000006935	ENSLAFP00000005675	ENSMMUP00000058669	ENSMAUP00000023927	ENSMODP00000008323	ENSMUSP00000000080	ENSMLUP00000004940	ENSNGAP00000002534	ENSOANP00000009698	ENSOCUP00000002134	ENSOGAP00000010959	ENSPTRP00000078728	ENSPANP00000019815	ENSPPYP00000002369	ENSPVAP00000003850	ENSRNOP00000023033	ENSRROP00000019516	ENSSBOP00000011691	ENSSSCP00000044018		ENSTTRP00000013829
KLK2	ENSP00000313581			ENSCJAP00000030661			ENSDORP00000011773		ENSEEUP00000011887			ENSSTOP00000023388							ENSNGAP00000003657	ENSOANP00000025069		ENSOGAP00000021170	ENSPTRP00000019513	ENSPANP00000007462	ENSPPYP00000011533		ENSRNOP00000067273		ENSSBOP00000036686
KMT2A	ENSP00000436786	ENSAMEP00000013764	ENSBTAP00000024084	ENSCJAP00000024536	ENSCPOP00000005242	ENSDNOP00000008968	ENSDORP00000006787	ENSECAP00000006426	ENSEEUP00000014133	ENSFCAP00000010942	ENSFDAP00000004668	ENSSTOP00000020124	ENSLAFP00000028213	ENSMMUP00000007251	ENSMAUP00000024304	ENSMODP00000016853	ENSMUSP00000002095	ENSMLUP00000012825	ENSNGAP00000002535	ENSOANP00000005967	ENSOCUP00000008738	ENSOGAP00000008374	ENSPTRP00000078954	ENSPANP00000009106	ENSPPYP00000004505	ENSPVAP00000005910	ENSRNOP00000020573	ENSRROP00000031981	ENSSBOP00000008480	ENSSSCP00000043846	ENSTBEP00000009516	ENSTTRP00000004041
KMT2C	ENSP00000262189	ENSAMEP00000014067	ENSBTAP00000028347	ENSCJAP00000036659	ENSCPOP00000033098	ENSDNOP00000035005	ENSDORP00000019468	ENSECAP00000019090	ENSEEUP00000009745	ENSFCAP00000008002	ENSFDAP00000009818	ENSSTOP00000012342	ENSLAFP00000021432	ENSMMUP00000009467		ENSMODP00000005827	ENSMUSP00000043874	ENSMLUP00000010086	ENSNGAP00000026666	ENSOANP00000009850	ENSOCUP00000009766	ENSOGAP00000005885	ENSPTRP00000080338	ENSPANP00000006150	ENSPPYP00000020408	ENSPVAP00000007862		ENSRROP00000043203	ENSSBOP00000035108	ENSSSCP00000039746	ENSTBEP00000009009	ENSTTRP00000016174
KRAS	ENSP00000308495	ENSAMEP00000007949	ENSBTAP00000040751		ENSCPOP00000009614	ENSDNOP00000021970	ENSDORP00000010780	ENSECAP00000015048	ENSEEUP00000002798	ENSFCAP00000023750	ENSFDAP00000013445	ENSSTOP00000008545	ENSLAFP00000019669	ENSMMUP00000020173	ENSMAUP00000018759	ENSMODP00000037491	ENSMUSP00000032399	ENSMLUP00000014527	ENSNGAP00000000945	ENSOANP00000015323	ENSOCUP00000010411	ENSOGAP00000013268	ENSPTRP00000084588	ENSPANP00000047121	ENSPPYP00000004987	ENSPVAP00000012891	ENSRNOP00000012588	ENSRROP00000032888	ENSSBOP00000011323	ENSSSCP00000052259	ENSTBEP00000003309	ENSTTRP00000011954
KTN1	ENSP00000378725	ENSAMEP00000016645	ENSBTAP00000041243	ENSCJAP00000034349	ENSCPOP00000013302	ENSDNOP00000008777	ENSDORP00000012636	ENSECAP00000014223	ENSEEUP00000001247	ENSFCAP00000024080	ENSFDAP00000006326	ENSSTOP00000026434	ENSLAFP00000002890	ENSMMUP00000056595	ENSMAUP00000001009	ENSMODP00000032468	ENSMUSP00000140324	ENSMLUP00000005530	ENSNGAP00000013039	ENSOANP00000028399	ENSOCUP00000009186	ENSOGAP00000013471	ENSPTRP00000057304	ENSPANP00000016976	ENSPPYP00000006638	ENSPVAP00000001207	ENSRNOP00000016449	ENSRROP00000044895	ENSSBOP00000005572	ENSSSCP00000005439	ENSTBEP00000000245	ENSTTRP00000001932
LASP1	ENSP00000325240	ENSAMEP00000004491	ENSBTAP00000040793	ENSCJAP00000015366	ENSCPOP00000028867	ENSDNOP00000007476	ENSDORP00000021707	ENSECAP00000015019	ENSEEUP00000006542	ENSFCAP00000022470	ENSFDAP00000000245	ENSSTOP00000018733	ENSLAFP00000001874	ENSMMUP00000010250	ENSMAUP00000024875	ENSMODP00000015824	ENSMUSP00000042123	ENSMLUP00000009890	ENSNGAP00000026572	ENSOANP00000028669	ENSOCUP00000022303	ENSOGAP00000013472	ENSPTRP00000042936	ENSPANP00000020515	ENSPPYP00000009551	ENSPVAP00000002154	ENSRNOP00000005522	ENSRROP00000037628	ENSSBOP00000033691	ENSSSCP00000050956		ENSTTRP00000006315
LCK	ENSP00000328213	ENSAMEP00000008151	ENSBTAP00000037887	ENSCJAP00000001648	ENSCPOP00000006982	ENSDNOP00000007447	ENSDORP00000000185	ENSECAP00000020913	ENSEEUP00000014558	ENSFCAP00000038825	ENSFDAP00000005952	ENSSTOP00000010824	ENSLAFP00000009603	ENSMMUP00000059592	ENSMAUP00000013867	ENSMODP00000021795	ENSMUSP00000125777	ENSMLUP00000005919	ENSNGAP00000006110	ENSOANP00000001906	ENSOCUP00000003181	ENSOGAP00000005099	ENSPTRP00000000842	ENSPANP00000042663	ENSPPYP00000001840	ENSPVAP00000012564	ENSRNOP00000012936	ENSRROP00000013457	ENSSBOP00000018760	ENSSSCP00000043318	ENSTBEP00000015018	ENSTTRP00000009260
LEF1	ENSP00000369284	ENSAMEP00000001900	ENSBTAP00000008991	ENSCJAP00000029417	ENSCPOP00000023567	ENSDNOP00000015140	ENSDORP00000007211	ENSECAP00000017500		ENSFCAP00000028570	ENSFDAP00000012153	ENSSTOP00000032586	ENSLAFP00000013798	ENSMMUP00000058770	ENSMAUP00000004525	ENSMODP00000025770	ENSMUSP00000029611	ENSMLUP00000008101	ENSNGAP00000024564	ENSOANP00000004197	ENSOCUP00000008986	ENSOGAP00000003901	ENSPTRP00000079959	ENSPANP00000034978	ENSPPYP00000016739	ENSPVAP00000015221	ENSRNOP00000013694	ENSRROP00000033077	ENSSBOP00000024754	ENSSSCP00000033976	ENSTBEP00000009806	ENSTTRP00000007673
LIFR	ENSP00000263409	ENSAMEP00000006916	ENSBTAP00000013754	ENSCJAP00000014200	ENSCPOP00000000720	ENSDNOP00000005832	ENSDORP00000015209	ENSECAP00000018003	ENSEEUP00000012033	ENSFCAP00000016111	ENSFDAP00000004960	ENSSTOP00000011282	ENSLAFP00000007596	ENSMMUP00000009693	ENSMAUP00000016733	ENSMODP00000025425	ENSMUSP00000126137	ENSMLUP00000013693	ENSNGAP00000004632	ENSOANP00000018680	ENSOCUP00000002891	ENSOGAP00000001853	ENSPTRP00000078639	ENSPANP00000010313	ENSPPYP00000017217	ENSPVAP00000003734	ENSRNOP00000016036	ENSRROP00000007540	ENSSBOP00000032764	ENSSSCP00000047906	ENSTBEP00000002893	ENSTTRP00000010986
LMNA	ENSP00000357283	ENSAMEP00000015091	ENSBTAP00000023373	ENSCJAP00000010220	ENSCPOP00000015745	ENSDNOP00000008432	ENSDORP00000018202	ENSECAP00000009322	ENSEEUP00000009663	ENSFCAP00000010931	ENSFDAP00000004739	ENSSTOP00000001565	ENSLAFP00000002371	ENSMMUP00000050470	ENSMAUP00000012566	ENSMODP00000021144	ENSMUSP00000029699	ENSMLUP00000021326	ENSNGAP00000016721	ENSOANP00000020270	ENSOCUP00000008626	ENSOGAP00000015189	ENSPTRP00000002448	ENSPANP00000002138	ENSPPYP00000000845	ENSPVAP00000015794	ENSRNOP00000026705	ENSRROP00000028255	ENSSBOP00000002974	ENSSSCP00000052420	ENSTBEP00000004368	ENSTTRP00000001313
LMO1	ENSP00000338207	ENSAMEP00000004500	ENSBTAP00000042937	ENSCJAP00000021714	ENSCPOP00000018772	ENSDNOP00000009710	ENSDORP00000024568	ENSECAP00000017737	ENSEEUP00000002250	ENSFCAP00000026889	ENSFDAP00000003511	ENSSTOP00000016512	ENSLAFP00000026741	ENSMMUP00000019683	ENSMAUP00000023780		ENSMUSP00000037079	ENSMLUP00000004743	ENSNGAP00000024759		ENSOCUP00000002263	ENSOGAP00000011793	ENSPTRP00000005817	ENSPANP00000022938	ENSPPYP00000004025	ENSPVAP00000014873	ENSRNOP00000072872	ENSRROP00000009854	ENSSBOP00000031987	ENSSSCP00000020156		ENSTTRP00000015726
LMO2	ENSP00000257818	ENSAMEP00000007766	ENSBTAP00000009126	ENSCJAP00000019435	ENSCPOP00000029373	ENSDNOP00000034932	ENSDORP00000009778	ENSECAP00000005142	ENSEEUP00000003286	ENSFCAP00000029329	ENSFDAP00000017186	ENSSTOP00000020763	ENSLAFP00000007445	ENSMMUP00000010027	ENSMAUP00000005044	ENSMODP00000034350	ENSMUSP00000106770	ENSMLUP00000003354	ENSNGAP00000023968	ENSOANP00000011781	ENSOCUP00000001318	ENSOGAP00000012833	ENSPTRP00000071226	ENSPANP00000032682	ENSPPYP00000003868	ENSPVAP00000008052	ENSRNOP00000012625	ENSRROP00000037513	ENSSBOP00000005616	ENSSSCP00000014139	ENSTBEP00000008482	ENSTTRP00000007308
LPP	ENSP00000482617	ENSAMEP00000000837	ENSBTAP00000053242	ENSCJAP00000043380	ENSCPOP00000014052	ENSDNOP00000004208	ENSDORP00000008691	ENSECAP00000012368	ENSEEUP00000001131	ENSFCAP00000006327	ENSFDAP00000004144	ENSSTOP00000027251	ENSLAFP00000009345		ENSMAUP00000015893	ENSMODP00000018816	ENSMUSP00000036304	ENSMLUP00000008382	ENSNGAP00000020575	ENSOANP00000021750	ENSOCUP00000010109	ENSOGAP00000004059	ENSPTRP00000027063	ENSPANP00000010427	ENSPPYP00000016103	ENSPVAP00000000651	ENSRNOP00000042917	ENSRROP00000023974	ENSSBOP00000023117	ENSSSCP00000027933	ENSTBEP00000004113	ENSTTRP00000010315
LRIG3	ENSP00000326759	ENSAMEP00000005888	ENSBTAP00000002883	ENSCJAP00000011932	ENSCPOP00000010343	ENSDNOP00000007413	ENSDORP00000009740	ENSECAP00000018013	ENSEEUP00000000016	ENSFCAP00000006165	ENSFDAP00000020123	ENSSTOP00000002045	ENSLAFP00000023790	ENSMMUP00000039290	ENSMAUP00000012781	ENSMODP00000005959	ENSMUSP00000074360	ENSMLUP00000004867	ENSNGAP00000016203	ENSOANP00000012356	ENSOCUP00000013406	ENSOGAP00000006048	ENSPTRP00000008774	ENSPANP00000009765	ENSPPYP00000005370	ENSPVAP00000004486	ENSRNOP00000030604	ENSRROP00000023920	ENSSBOP00000025854	ENSSSCP00000000484	ENSTBEP00000002030	ENSTTRP00000001874
LRP1B	ENSP00000374135		ENSBTAP00000034199	ENSCJAP00000044702	ENSCPOP00000012721	ENSDNOP00000001603	ENSDORP00000014193		ENSEEUP00000003211	ENSFCAP00000024384	ENSFDAP00000005555	ENSSTOP00000027161	ENSLAFP00000011983	ENSMMUP00000012945	ENSMAUP00000021773	ENSMODP00000003507	ENSMUSP00000054275	ENSMLUP00000014118	ENSNGAP00000001017	ENSOANP00000012726	ENSOCUP00000014803		ENSPTRP00000021397	ENSPANP00000016034	ENSPPYP00000014315	ENSPVAP00000014333	ENSRNOP00000047160		ENSSBOP00000033194	ENSSSCP00000021662	ENSTBEP00000005042	ENSTTRP00000007118
LYL1	ENSP00000264824	ENSAMEP00000013247	ENSBTAP00000025739		ENSCPOP00000030898	ENSDNOP00000024532	ENSDORP00000017077			ENSFCAP00000000447	ENSFDAP00000003789	ENSSTOP00000018145	ENSLAFP00000004382	ENSMMUP00000001547		ENSMODP00000014507	ENSMUSP00000046010	ENSMLUP00000011652	ENSNGAP00000012944	ENSOANP00000010912		ENSOGAP00000022282	ENSPTRP00000074551	ENSPANP00000000128	ENSPPYP00000010785	ENSPVAP00000014209	ENSRNOP00000003980	ENSRROP00000013373	ENSSBOP00000038509	ENSSSCP00000023306		ENSTTRP00000006028
LZTR1	ENSP00000215739	ENSAMEP00000009142	ENSBTAP00000015001		ENSCPOP00000028106	ENSDNOP00000008987	ENSDORP00000007597	ENSECAP00000004940	ENSEEUP00000010474	ENSFCAP00000005582	ENSFDAP00000015507	ENSSTOP00000014205	ENSLAFP00000006813	ENSMMUP00000026976	ENSMAUP00000002161	ENSMODP00000030277	ENSMUSP00000023444	ENSMLUP00000013650	ENSNGAP00000002757	ENSOANP00000030620	ENSOCUP00000014184	ENSOGAP00000017196	ENSPTRP00000091791	ENSPANP00000015895	ENSPPYP00000013416	ENSPVAP00000011111	ENSRNOP00000002554	ENSRROP00000028645	ENSSBOP00000017547	ENSSSCP00000055201	ENSTBEP00000011807	ENSTTRP00000008702
MAF	ENSP00000327048	ENSAMEP00000010869	ENSBTAP00000053555	ENSCJAP00000035266		ENSDNOP00000024303	ENSDORP00000016755	ENSECAP00000016025	ENSEEUP00000004082	ENSFCAP00000038240	ENSFDAP00000006284		ENSLAFP00000002668	ENSMMUP00000044843	ENSMAUP00000024060	ENSMODP00000028169	ENSMUSP00000104732		ENSNGAP00000010180	ENSOANP00000007619		ENSOGAP00000020242	ENSPTRP00000075211	ENSPANP00000021184			ENSRNOP00000016577			ENSSSCP00000031789
MALT1	ENSP00000319279	ENSAMEP00000016032	ENSBTAP00000043692	ENSCJAP00000006501	ENSCPOP00000011241	ENSDNOP00000024472	ENSDORP00000027333	ENSECAP00000011434	ENSEEUP00000000233	ENSFCAP00000012971	ENSFDAP00000002249	ENSSTOP00000017949	ENSLAFP00000015402	ENSMMUP00000018696	ENSMAUP00000003552	ENSMODP00000025564	ENSMUSP00000048376	ENSMLUP00000008595	ENSNGAP00000013424	ENSOANP00000032956	ENSOCUP00000006772	ENSOGAP00000014001	ENSPTRP00000017082	ENSPANP00000002106	ENSPPYP00000010319	ENSPVAP00000002586	ENSRNOP00000059281	ENSRROP00000028476	ENSSBOP00000038149	ENSSSCP00000030144	ENSTBEP00000003078	ENSTTRP00000007245
MAML2	ENSP00000434552	ENSAMEP00000008401	ENSBTAP00000051992	ENSCJAP00000007881	ENSCPOP00000007656	ENSDNOP00000021627	ENSDORP00000013066	ENSECAP00000012181		ENSFCAP00000011400	ENSFDAP00000014151	ENSSTOP00000031202	ENSLAFP00000020367	ENSMMUP00000019434	ENSMAUP00000011891	ENSMODP00000000110	ENSMUSP00000136866	ENSMLUP00000007875	ENSNGAP00000017079	ENSOANP00000030682	ENSOCUP00000009308	ENSOGAP00000000323	ENSPTRP00000007220	ENSPANP00000002157	ENSPPYP00000004339	ENSPVAP00000005408	ENSRNOP00000037050	ENSRROP00000041014	ENSSBOP00000030362	ENSSSCP00000036657	ENSTBEP00000004252	ENSTTRP00000012241
MAP2K1	ENSP00000302486	ENSAMEP00000003410	ENSBTAP00000045293	ENSCJAP00000013904	ENSCPOP00000002764	ENSDNOP00000012836	ENSDORP00000001219	ENSECAP00000008990		ENSFCAP00000020620	ENSFDAP00000006010	ENSSTOP00000008241	ENSLAFP00000005446	ENSMMUP00000048506	ENSMAUP00000010507	ENSMODP00000012146	ENSMUSP00000005066	ENSMLUP00000010740	ENSNGAP00000004997	ENSOANP00000015470	ENSOCUP00000007582	ENSOGAP00000014222	ENSPTRP00000063228	ENSPANP00000022054	ENSPPYP00000007458	ENSPVAP00000000060	ENSRNOP00000013933	ENSRROP00000020981	ENSSBOP00000012637	ENSSSCP00000056482	ENSTBEP00000012356	ENSTTRP00000009664
MAP2K2	ENSP00000262948	ENSAMEP00000002349	ENSBTAP00000011377	ENSCJAP00000027831	ENSCPOP00000014257	ENSDNOP00000010507	ENSDORP00000001187	ENSECAP00000007767		ENSFCAP00000029744	ENSFDAP00000003251	ENSSTOP00000002113	ENSLAFP00000013107	ENSMMUP00000025705	ENSMAUP00000010978	ENSMODP00000000964	ENSMUSP00000121111	ENSMLUP00000007914	ENSNGAP00000025240	ENSOANP00000015102		ENSOGAP00000001479	ENSPTRP00000017496	ENSPANP00000039137	ENSPPYP00000011850	ENSPVAP00000002530	ENSRNOP00000027272	ENSRROP00000014534	ENSSBOP00000035042	ENSSSCP00000019233		ENSTTRP00000006413
MAP2K4	ENSP00000262445	ENSAMEP00000013870	ENSBTAP00000041598	ENSCJAP00000008713	ENSCPOP00000013031	ENSDNOP00000018626	ENSDORP00000025495	ENSECAP00000022737	ENSEEUP00000007722	ENSFCAP00000032538	ENSFDAP00000000972	ENSSTOP00000018396	ENSLAFP00000011256	ENSMMUP00000045167	ENSMAUP00000024771	ENSMODP00000010272	ENSMUSP00000041282	ENSMLUP00000001837	ENSNGAP00000024243	ENSOANP00000025333	ENSOCUP00000008699	ENSOGAP00000014875	ENSPTRP00000014968	ENSPANP00000019710	ENSPPYP00000023632	ENSPVAP00000013285	ENSRNOP00000005293	ENSRROP00000016598	ENSSBOP00000035478	ENSSSCP00000019092	ENSTBEP00000007694	ENSTTRP00000011685
MAP3K1	ENSP00000382423	ENSAMEP00000003838	ENSBTAP00000018325	ENSCJAP00000003848	ENSCPOP00000013535	ENSDNOP00000014962	ENSDORP00000008507	ENSECAP00000005141	ENSEEUP00000005132	ENSFCAP00000013081	ENSFDAP00000010314	ENSSTOP00000006441	ENSLAFP00000000827	ENSMMUP00000034679	ENSMAUP00000005524	ENSMODP00000024354	ENSMUSP00000104890	ENSMLUP00000010663	ENSNGAP00000022189	ENSOANP00000021511	ENSOCUP00000007905	ENSOGAP00000002413	ENSPTRP00000048240	ENSPANP00000010741	ENSPPYP00000017294	ENSPVAP00000009165	ENSRNOP00000017968	ENSRROP00000024226	ENSSBOP00000017875	ENSSSCP00000017927	ENSTBEP00000011246	ENSTTRP00000010643
MAP3K13	ENSP00000265026	ENSAMEP00000017773	ENSBTAP00000022739	ENSCJAP00000027346	ENSCPOP00000031012	ENSDNOP00000008008	ENSDORP00000000269	ENSECAP00000007345	ENSEEUP00000006032	ENSFCAP00000031651	ENSFDAP00000016783	ENSSTOP00000028752	ENSLAFP00000027310	ENSMMUP00000031367	ENSMAUP00000011410	ENSMODP00000003285	ENSMUSP00000047388	ENSMLUP00000004314	ENSNGAP00000016438	ENSOANP00000022895	ENSOCUP00000004362	ENSOGAP00000012748	ENSPTRP00000027014	ENSPANP00000008377	ENSPPYP00000016066	ENSPVAP00000010833	ENSRNOP00000072235	ENSRROP00000036418	ENSSBOP00000040302	ENSSSCP00000045573	ENSTBEP00000003090	ENSTTRP00000002128
MAPK1	ENSP00000215832	ENSAMEP00000009359	ENSBTAP00000013623	ENSCJAP00000028997	ENSCPOP00000011740	ENSDNOP00000035147	ENSDORP00000016925	ENSECAP00000008642	ENSEEUP00000002310	ENSFCAP00000025541	ENSFDAP00000020110	ENSSTOP00000013254	ENSLAFP00000008420	ENSMMUP00000051878	ENSMAUP00000018564	ENSMODP00000018334	ENSMUSP00000065983	ENSMLUP00000022195	ENSNGAP00000016309		ENSOCUP00000011783	ENSOGAP00000008157	ENSPTRP00000024313	ENSPANP00000025866	ENSPPYP00000023664	ENSPVAP00000012866	ENSRNOP00000002533	ENSRROP00000024767	ENSSBOP00000023855	ENSSSCP00000033480	ENSTBEP00000007776	ENSTTRP00000015859
MAX	ENSP00000284165	ENSAMEP00000003654	ENSBTAP00000023939	ENSCJAP00000036622	ENSCPOP00000028509	ENSDNOP00000019416	ENSDORP00000018722	ENSECAP00000005218	ENSEEUP00000003603	ENSFCAP00000009607	ENSFDAP00000003201	ENSSTOP00000017509	ENSLAFP00000015453	ENSMMUP00000005809	ENSMAUP00000012418	ENSMODP00000012143	ENSMUSP00000106025	ENSMLUP00000003931	ENSNGAP00000024185	ENSOANP00000009297	ENSOCUP00000012416	ENSOGAP00000017816	ENSPTRP00000087706	ENSPANP00000039597	ENSPPYP00000006719	ENSPVAP00000010747	ENSRNOP00000072268	ENSRROP00000032889	ENSSBOP00000031610	ENSSSCP00000049597	ENSTBEP00000010945	ENSTTRP00000002525
MDM2	ENSP00000258149	ENSAMEP00000009001	ENSBTAP00000042668	ENSCJAP00000013972	ENSCPOP00000021523	ENSDNOP00000034117	ENSDORP00000018543	ENSECAP00000011666	ENSEEUP00000012622	ENSFCAP00000028676	ENSFDAP00000011804	ENSSTOP00000015850	ENSLAFP00000004935	ENSMMUP00000018645	ENSMAUP00000025777	ENSMODP00000008947	ENSMUSP00000020408	ENSMLUP00000009109	ENSNGAP00000009480	ENSOANP00000009459	ENSOCUP00000017982	ENSOGAP00000010599	ENSPTRP00000062868	ENSPANP00000018248	ENSPPYP00000005415	ENSPVAP00000005867	ENSRNOP00000069425	ENSRROP00000033818	ENSSBOP00000003261	ENSSSCP00000034218	ENSTBEP00000011915	ENSTTRP00000014891
MDM4	ENSP00000356150	ENSAMEP00000001201	ENSBTAP00000008209	ENSCJAP00000031287	ENSCPOP00000007397	ENSDNOP00000000641	ENSDORP00000006440	ENSECAP00000004112	ENSEEUP00000012689	ENSFCAP00000013777	ENSFDAP00000023134	ENSSTOP00000003760	ENSLAFP00000001814	ENSMMUP00000038135	ENSMAUP00000000768	ENSMODP00000001964	ENSMUSP00000068661	ENSMLUP00000006508	ENSNGAP00000009754	ENSOANP00000021247	ENSOCUP00000000005	ENSOGAP00000010451	ENSPTRP00000051283	ENSPANP00000004949	ENSPPYP00000000346	ENSPVAP00000005353	ENSRNOP00000012984	ENSRROP00000007643	ENSSBOP00000040407	ENSSSCP00000016209	ENSTBEP00000010115	ENSTTRP00000011544
MECOM	ENSP00000419770	ENSAMEP00000002205	ENSBTAP00000007717	ENSCJAP00000004915	ENSCPOP00000030431	ENSDNOP00000006005	ENSDORP00000023489	ENSECAP00000018770	ENSEEUP00000008879	ENSFCAP00000011745	ENSFDAP00000023158	ENSSTOP00000031742	ENSLAFP00000009593	ENSMMUP00000002997	ENSMAUP00000018645	ENSMODP00000034995	ENSMUSP00000134303	ENSMLUP00000014351	ENSNGAP00000003954	ENSOANP00000012088	ENSOCUP00000008768	ENSOGAP00000011484	ENSPTRP00000067520	ENSPANP00000021395	ENSPPYP00000015958	ENSPVAP00000001636	ENSRNOP00000060380	ENSRROP00000022075	ENSSBOP00000006668	ENSSSCP00000012514	ENSTBEP00000015224	ENSTTRP00000002022
MED12	ENSP00000363215	ENSAMEP00000016891	ENSBTAP00000028464	ENSCJAP00000001918	ENSCPOP00000000814	ENSDNOP00000007840	ENSDORP00000009231	ENSECAP00000021866	ENSEEUP00000012276	ENSFCAP00000025568	ENSFDAP00000021249	ENSSTOP00000014187	ENSLAFP00000028943	ENSMMUP00000060429	ENSMAUP00000023732	ENSMODP00000006301	ENSMUSP00000085260	ENSMLUP00000006374	ENSNGAP00000013014	ENSOANP00000032152	ENSOCUP00000005885	ENSOGAP00000008051	ENSPTRP00000085333	ENSPANP00000001084	ENSPPYP00000022889	ENSPVAP00000015567	ENSRNOP00000068498	ENSRROP00000023499	ENSSBOP00000010415	ENSSSCP00000044257	ENSTBEP00000014530	ENSTTRP00000005150
MEN1	ENSP00000308975	ENSAMEP00000018816	ENSBTAP00000002705	ENSCJAP00000004947	ENSCPOP00000001323	ENSDNOP00000002591	ENSDORP00000027208	ENSECAP00000006499		ENSFCAP00000011354	ENSFDAP00000018667	ENSSTOP00000027693	ENSLAFP00000020875	ENSMMUP00000037478	ENSMAUP00000014697		ENSMUSP00000109130	ENSMLUP00000013893	ENSNGAP00000022344	ENSOANP00000030170	ENSOCUP00000018115	ENSOGAP00000019612	ENSPTRP00000006635	ENSPANP00000010194	ENSPPYP00000003580	ENSPVAP00000007444	ENSRNOP00000028592	ENSRROP00000025588	ENSSBOP00000021865	ENSSSCP00000057124	ENSTBEP00000011516	ENSTTRP00000008416
MET	ENSP00000380860	ENSAMEP00000001400	ENSBTAP00000008102	ENSCJAP00000009442	ENSCPOP00000012177	ENSDNOP00000028108	ENSDORP00000019819	ENSECAP00000008993	ENSEEUP00000005198	ENSFCAP00000027565	ENSFDAP00000012027	ENSSTOP00000018798	ENSLAFP00000009780	ENSMMUP00000057527	ENSMAUP00000012735	ENSMODP00000019742	ENSMUSP00000111103	ENSMLUP00000007213	ENSNGAP00000012092	ENSOANP00000023659	ENSOCUP00000011247	ENSOGAP00000003527	ENSPTRP00000083162	ENSPANP00000030652	ENSPPYP00000020106	ENSPVAP00000011622	ENSRNOP00000070486	ENSRROP00000038319	ENSSBOP00000004438	ENSSSCP00000017620	ENSTBEP00000005660	ENSTTRP00000006209
MITF	ENSP00000295600	ENSAMEP00000018098	ENSBTAP00000008789	ENSCJAP00000024418	ENSCPOP00000013485	ENSDNOP00000027369	ENSDORP00000003119	ENSECAP00000004487	ENSEEUP00000004705	ENSFCAP00000024581	ENSFDAP00000009917	ENSSTOP00000005257	ENSLAFP00000017388	ENSMMUP00000002805	ENSMAUP00000003905	ENSMODP00000004592	ENSMUSP00000044938	ENSMLUP00000002349	ENSNGAP00000012937	ENSOANP00000019631	ENSOCUP00000001891	ENSOGAP00000000039	ENSPTRP00000085305	ENSPANP00000029888	ENSPPYP00000015346	ENSPVAP00000007875	ENSRNOP00000044350	ENSRROP00000012220	ENSSBOP00000014337	ENSSSCP00000051180	ENSTBEP00000015407	ENSTTRP00000006690
MKL1	ENSP00000379861	ENSAMEP00000011758	ENSBTAP00000003407	ENSCJAP00000005233	ENSCPOP00000008867	ENSDNOP00000033288	ENSDORP00000016001	ENSECAP00000011860	ENSEEUP00000006861	ENSFCAP00000035860	ENSFDAP00000007064	ENSSTOP00000002658	ENSLAFP00000027258	ENSMMUP00000050590	ENSMAUP00000025875	ENSMODP00000038040	ENSMUSP00000105207	ENSMLUP00000004949	ENSNGAP00000019714	ENSOANP00000021250	ENSOCUP00000022880	ENSOGAP00000002872	ENSPTRP00000092067	ENSPANP00000028695	ENSPPYP00000013225	ENSPVAP00000013396	ENSRNOP00000070219	ENSRROP00000038018	ENSSBOP00000005436	ENSSSCP00000056790		ENSTTRP00000010909
MLF1	ENSP00000352025	ENSAMEP00000014256	ENSBTAP00000005403	ENSCJAP00000000602	ENSCPOP00000000376	ENSDNOP00000006712	ENSDORP00000013315	ENSECAP00000014176		ENSFCAP00000016854	ENSFDAP00000008707	ENSSTOP00000009097	ENSLAFP00000009151	ENSMMUP00000006575	ENSMAUP00000000207	ENSMODP00000034907	ENSMUSP00000058596	ENSMLUP00000000404	ENSNGAP00000004245	ENSOANP00000004341	ENSOCUP00000027118	ENSOGAP00000007426	ENSPTRP00000050980	ENSPANP00000042991	ENSPPYP00000015924	ENSPVAP00000012831	ENSRNOP00000017151	ENSRROP00000000185	ENSSBOP00000015402	ENSSSCP00000051321	ENSTBEP00000007270	ENSTTRP00000001634
MLH1	ENSP00000231790	ENSAMEP00000018931	ENSBTAP00000022288	ENSCJAP00000037550	ENSCPOP00000003547	ENSDNOP00000011211	ENSDORP00000023539	ENSECAP00000002070	ENSEEUP00000007680	ENSFCAP00000001276	ENSFDAP00000014822	ENSSTOP00000004855	ENSLAFP00000021811	ENSMMUP00000029671	ENSMAUP00000016434	ENSMODP00000016697	ENSMUSP00000035079	ENSMLUP00000003246	ENSNGAP00000022960	ENSOANP00000024092	ENSOCUP00000001932	ENSOGAP00000007540	ENSPTRP00000025426	ENSPANP00000003232	ENSPPYP00000015683	ENSPVAP00000004813	ENSRNOP00000072285	ENSRROP00000025109	ENSSBOP00000021808	ENSSSCP00000027336	ENSTBEP00000006716	ENSTTRP00000014108
MLLT1	ENSP00000252674	ENSAMEP00000007266	ENSBTAP00000002936	ENSCJAP00000030766	ENSCPOP00000001141	ENSDNOP00000028119	ENSDORP00000019232	ENSECAP00000013305		ENSFCAP00000033428	ENSFDAP00000020709	ENSSTOP00000002092	ENSLAFP00000027304	ENSMMUP00000007519	ENSMAUP00000010505	ENSMODP00000002307	ENSMUSP00000025053	ENSMLUP00000012946	ENSNGAP00000013925	ENSOANP00000020933		ENSOGAP00000007213	ENSPTRP00000017619	ENSPANP00000000971	ENSPPYP00000010594	ENSPVAP00000006830	ENSRNOP00000064141	ENSRROP00000037489	ENSSBOP00000018691	ENSSSCP00000014381		ENSTTRP00000002188
MLLT10	ENSP00000366272	ENSAMEP00000006498	ENSBTAP00000053600	ENSCJAP00000015057	ENSCPOP00000007866	ENSDNOP00000034747	ENSDORP00000004720	ENSECAP00000011095	ENSEEUP00000009625	ENSFCAP00000016151	ENSFDAP00000022364	ENSSTOP00000026009	ENSLAFP00000009232	ENSMMUP00000036175	ENSMAUP00000018936	ENSMODP00000011404	ENSMUSP00000028076	ENSMLUP00000013572	ENSNGAP00000016139	ENSOANP00000009068	ENSOCUP00000016509	ENSOGAP00000014578	ENSPTRP00000078045	ENSPANP00000019973	ENSPPYP00000002487	ENSPVAP00000012177	ENSRNOP00000033877	ENSRROP00000017243	ENSSBOP00000017834	ENSSSCP00000044742	ENSTBEP00000012849	ENSTTRP00000006175
MLLT11	ENSP00000357917	ENSAMEP00000020188	ENSBTAP00000020427	ENSCJAP00000013267	ENSCPOP00000031286	ENSDNOP00000033152	ENSDORP00000027735	ENSECAP00000018923		ENSFCAP00000018449	ENSFDAP00000014501	ENSSTOP00000019318	ENSLAFP00000016104		ENSMAUP00000020115	ENSMODP00000028912	ENSMUSP00000066448	ENSMLUP00000022293	ENSNGAP00000002842		ENSOCUP00000004175	ENSOGAP00000018323		ENSPANP00000041047			ENSRNOP00000028664			ENSSSCP00000026441		ENSTTRP00000006620
MLLT3	ENSP00000369695	ENSAMEP00000003135	ENSBTAP00000018772	ENSCJAP00000016533	ENSCPOP00000028778	ENSDNOP00000013201	ENSDORP00000016476	ENSECAP00000021123	ENSEEUP00000006430	ENSFCAP00000017686	ENSFDAP00000011608	ENSSTOP00000015993	ENSLAFP00000001707	ENSMMUP00000010917	ENSMAUP00000024471	ENSMODP00000004365	ENSMUSP00000077232	ENSMLUP00000003593	ENSNGAP00000008049	ENSOANP00000016095	ENSOCUP00000007034	ENSOGAP00000020702	ENSPTRP00000062666	ENSPANP00000019188	ENSPPYP00000021496	ENSPVAP00000010368	ENSRNOP00000015094	ENSRROP00000029723	ENSSBOP00000025221	ENSSSCP00000059604	ENSTBEP00000010480	ENSTTRP00000009410
MLLT6	ENSP00000479910	ENSAMEP00000004661	ENSBTAP00000015325	ENSCJAP00000015108	ENSCPOP00000005908	ENSDNOP00000009649	ENSDORP00000015598	ENSECAP00000010164	ENSEEUP00000014193	ENSFCAP00000013444	ENSFDAP00000003371	ENSSTOP00000012754	ENSLAFP00000017510	ENSMMUP00000003552		ENSMODP00000015763	ENSMUSP00000045445		ENSNGAP00000011736	ENSOANP00000027263	ENSOCUP00000018997	ENSOGAP00000010228	ENSPTRP00000088175	ENSPANP00000046226	ENSPPYP00000009560	ENSPVAP00000002144	ENSRNOP00000074424	ENSRROP00000004693	ENSSBOP00000025531	ENSSSCP00000036815	ENSTBEP00000004921	ENSTTRP00000006272
MN1	ENSP00000304956		ENSBTAP00000050627	ENSCJAP00000037511	ENSCPOP00000032356	ENSDNOP00000009472		ENSECAP00000016661		ENSFCAP00000025961	ENSFDAP00000017285	ENSSTOP00000015323	ENSLAFP00000002913		ENSMAUP00000015653	ENSMODP00000010318	ENSMUSP00000092034	ENSMLUP00000016555	ENSNGAP00000021564		ENSOCUP00000017195	ENSOGAP00000017063	ENSPTRP00000074603	ENSPANP00000015641	ENSPPYP00000013018		ENSRNOP00000029870	ENSRROP00000042006	ENSSBOP00000037404	ENSSSCP00000010637	ENSTBEP00000000219
MPL	ENSP00000361548	ENSAMEP00000001768	ENSBTAP00000004921	ENSCJAP00000006196	ENSCPOP00000005490	ENSDNOP00000015149	ENSDORP00000013889	ENSECAP00000014725	ENSEEUP00000008586	ENSFCAP00000014017	ENSFDAP00000018892	ENSSTOP00000008242	ENSLAFP00000019632	ENSMMUP00000004212	ENSMAUP00000006990		ENSMUSP00000006556	ENSMLUP00000011470	ENSNGAP00000001879	ENSOANP00000013046		ENSOGAP00000007393	ENSPTRP00000074738	ENSPANP00000005182	ENSPPYP00000001679	ENSPVAP00000010805	ENSRNOP00000076315	ENSRROP00000043042	ENSSBOP00000004251	ENSSSCP00000029886	ENSTBEP00000015295	ENSTTRP00000007686
MSH2	ENSP00000384199	ENSAMEP00000006629	ENSBTAP00000003556	ENSCJAP00000001076	ENSCPOP00000012880	ENSDNOP00000009140	ENSDORP00000024742	ENSECAP00000008729	ENSEEUP00000014300	ENSFCAP00000012474	ENSFDAP00000021797	ENSSTOP00000006372	ENSLAFP00000014547	ENSMMUP00000001311	ENSMAUP00000021786	ENSMODP00000001308	ENSMUSP00000024967	ENSMLUP00000010042	ENSNGAP00000021708	ENSOANP00000014460	ENSOCUP00000008254	ENSOGAP00000013885	ENSPTRP00000066383	ENSPANP00000005090	ENSPPYP00000013876	ENSPVAP00000004914	ENSRNOP00000021538	ENSRROP00000000626	ENSSBOP00000021869	ENSSSCP00000059597	ENSTBEP00000003953	ENSTTRP00000004001
MSH6	ENSP00000234420	ENSAMEP00000006662	ENSBTAP00000001867	ENSCJAP00000020387	ENSCPOP00000000836	ENSDNOP00000026714	ENSDORP00000011809	ENSECAP00000004388	ENSEEUP00000005594	ENSFCAP00000006578	ENSFDAP00000006137	ENSSTOP00000016600	ENSLAFP00000001328	ENSMMUP00000030085	ENSMAUP00000005715	ENSMODP00000001344	ENSMUSP00000005503	ENSMLUP00000008006	ENSNGAP00000006181	ENSOANP00000016585	ENSOCUP00000012569	ENSOGAP00000021215	ENSPTRP00000020434	ENSPANP00000007626	ENSPPYP00000013873	ENSPVAP00000010278	ENSRNOP00000021923	ENSRROP00000021880	ENSSBOP00000002276	ENSSSCP00000027767	ENSTBEP00000014916	ENSTTRP00000007640
MSI2	ENSP00000284073	ENSAMEP00000002830	ENSBTAP00000005780	ENSCJAP00000025750	ENSCPOP00000027036	ENSDNOP00000011239	ENSDORP00000023713	ENSECAP00000009266	ENSEEUP00000007115	ENSFCAP00000027036	ENSFDAP00000007660	ENSSTOP00000007055	ENSLAFP00000003143	ENSMMUP00000002766	ENSMAUP00000003504	ENSMODP00000018496	ENSMUSP00000090470	ENSMLUP00000007176	ENSNGAP00000017354	ENSOANP00000009016	ENSOCUP00000008989	ENSOGAP00000005024	ENSPTRP00000016029	ENSPANP00000020344	ENSPPYP00000009262	ENSPVAP00000016085	ENSRNOP00000003164	ENSRROP00000020986	ENSSBOP00000019694	ENSSSCP00000047153	ENSTBEP00000001089	ENSTTRP00000002052
MSN	ENSP00000353408	ENSAMEP00000001705	ENSBTAP00000017503	ENSCJAP00000002582	ENSCPOP00000031240	ENSDNOP00000015322	ENSDORP00000015679	ENSECAP00000010937	ENSEEUP00000007142	ENSFCAP00000012816	ENSFDAP00000013088	ENSSTOP00000011956	ENSLAFP00000023158	ENSMMUP00000050371	ENSMAUP00000004934	ENSMODP00000037871	ENSMUSP00000113071	ENSMLUP00000007415	ENSNGAP00000019061	ENSOANP00000007763	ENSOCUP00000000131	ENSOGAP00000006414	ENSPTRP00000087307	ENSPANP00000023781	ENSPPYP00000022855	ENSPVAP00000014297	ENSRNOP00000068359	ENSRROP00000012074	ENSSBOP00000006320	ENSSSCP00000044358	ENSTBEP00000008857	ENSTTRP00000002763
MTOR	ENSP00000354558	ENSAMEP00000010132	ENSBTAP00000020386	ENSCJAP00000004178	ENSCPOP00000010469	ENSDNOP00000016914	ENSDORP00000003524	ENSECAP00000014529		ENSFCAP00000000048	ENSFDAP00000016649	ENSSTOP00000032212	ENSLAFP00000013128	ENSMMUP00000025391	ENSMAUP00000016372	ENSMODP00000013940	ENSMUSP00000099510	ENSMLUP00000003943	ENSNGAP00000026375	ENSOANP00000027148	ENSOCUP00000011253	ENSOGAP00000012253	ENSPTRP00000000280	ENSPANP00000015778		ENSPVAP00000013937	ENSRNOP00000014167	ENSRROP00000025215	ENSSBOP00000036897	ENSSSCP00000048479	ENSTBEP00000015379	ENSTTRP00000001242
MUC1	ENSP00000343482	ENSAMEP00000011889	ENSBTAP00000014051	ENSCJAP00000016332	ENSCPOP00000022478	ENSDNOP00000028019	ENSDORP00000010918	ENSECAP00000004898		ENSFCAP00000035996	ENSFDAP00000008495	ENSSTOP00000025460	ENSLAFP00000021630	ENSMMUP00000050170	ENSMAUP00000014996	ENSMODP00000021333	ENSMUSP00000041963	ENSMLUP00000003862	ENSNGAP00000024876		ENSOCUP00000018223	ENSOGAP00000017586	ENSPTRP00000002386	ENSPANP00000005224	ENSPPYP00000000875	ENSPVAP00000005474	ENSRNOP00000027850	ENSRROP00000044274	ENSSBOP00000016627	ENSSSCP00000006953		ENSTTRP00000008942
MUTYH	ENSP00000361187	ENSAMEP00000014289	ENSBTAP00000014928	ENSCJAP00000008530	ENSCPOP00000011204	ENSDNOP00000012088	ENSDORP00000006706	ENSECAP00000006977	ENSEEUP00000014028	ENSFCAP00000002050	ENSFDAP00000001519	ENSSTOP00000027510	ENSLAFP00000014560	ENSMMUP00000040302	ENSMAUP00000005915	ENSMODP00000002988	ENSMUSP00000099760	ENSMLUP00000005154	ENSNGAP00000010847	ENSOANP00000022412	ENSOCUP00000015028	ENSOGAP00000003546	ENSPTRP00000074478	ENSPANP00000018177	ENSPPYP00000001641	ENSPVAP00000014136	ENSRNOP00000024375	ENSRROP00000008515	ENSSBOP00000019214	ENSSSCP00000056107	ENSTBEP00000015127	ENSTTRP00000008339
MYB	ENSP00000339992	ENSAMEP00000010387	ENSBTAP00000043305	ENSCJAP00000014895	ENSCPOP00000013161	ENSDNOP00000029438	ENSDORP00000005582	ENSECAP00000008584	ENSEEUP00000001331	ENSFCAP00000001677	ENSFDAP00000012810	ENSSTOP00000006782	ENSLAFP00000015379	ENSMMUP00000048257	ENSMAUP00000007868	ENSMODP00000021821	ENSMUSP00000139699	ENSMLUP00000001942	ENSNGAP00000004630	ENSOANP00000004421	ENSOCUP00000010004	ENSOGAP00000000051	ENSPTRP00000031801	ENSPANP00000011033	ENSPPYP00000019068	ENSPVAP00000007226	ENSRNOP00000072163	ENSRROP00000030388	ENSSBOP00000025374	ENSSSCP00000046595	ENSTBEP00000014311	ENSTTRP00000003492
MYC	ENSP00000478887	ENSAMEP00000015501	ENSBTAP00000011066	ENSCJAP00000023101	ENSCPOP00000025209	ENSDNOP00000032661	ENSDORP00000025605	ENSECAP00000019475	ENSEEUP00000001314	ENSFCAP00000032167	ENSFDAP00000016352	ENSSTOP00000004430	ENSLAFP00000001181	ENSMMUP00000042860	ENSMAUP00000005782	ENSMODP00000002125	ENSMUSP00000022971	ENSMLUP00000021402	ENSNGAP00000022512	ENSOANP00000012891	ENSOCUP00000012281	ENSOGAP00000004805	ENSPTRP00000075568	ENSPANP00000008372	ENSPPYP00000021181		ENSRNOP00000006188	ENSRROP00000016322	ENSSBOP00000018378	ENSSSCP00000006374	ENSTBEP00000004902	ENSTTRP00000015429
MYCL	ENSP00000380494	ENSAMEP00000004642	ENSBTAP00000047943	ENSCJAP00000004912	ENSCPOP00000031682	ENSDNOP00000001541	ENSDORP00000025865	ENSECAP00000006739	ENSEEUP00000003689	ENSFCAP00000022851	ENSFDAP00000011562	ENSSTOP00000004508	ENSLAFP00000027167	ENSMMUP00000059759	ENSMAUP00000022148	ENSMODP00000022004	ENSMUSP00000030407	ENSMLUP00000000306	ENSNGAP00000016900		ENSOCUP00000023057	ENSOGAP00000013770	ENSPTRP00000001007	ENSPANP00000022172	ENSPPYP00000001731	ENSPVAP00000003159	ENSRNOP00000019101	ENSRROP00000030936	ENSSBOP00000030306	ENSSSCP00000053930	ENSTBEP00000001795	ENSTTRP00000004795
MYD88	ENSP00000401399	ENSAMEP00000018773	ENSBTAP00000000735	ENSCJAP00000018791	ENSCPOP00000018802	ENSDNOP00000032451	ENSDORP00000004744	ENSECAP00000001633	ENSEEUP00000010465	ENSFCAP00000036847	ENSFDAP00000008504	ENSSTOP00000012227	ENSLAFP00000023205	ENSMMUP00000001339	ENSMAUP00000008848		ENSMUSP00000035092	ENSMLUP00000010679	ENSNGAP00000012308	ENSOANP00000001873	ENSOCUP00000002088	ENSOGAP00000005562	ENSPTRP00000061524	ENSPANP00000015354	ENSPPYP00000015673	ENSPVAP00000012865	ENSRNOP00000018341	ENSRROP00000009021	ENSSBOP00000040402	ENSSSCP00000011996	ENSTBEP00000007237	ENSTTRP00000005182
MYH11	ENSP00000407821	ENSAMEP00000010028	ENSBTAP00000035330	ENSCJAP00000010268	ENSCPOP00000007804	ENSDNOP00000025211	ENSDORP00000011317	ENSECAP00000018081		ENSFCAP00000012271	ENSFDAP00000023106	ENSSTOP00000014859	ENSLAFP00000012464	ENSMMUP00000013585	ENSMAUP00000023412	ENSMODP00000035682	ENSMUSP00000087756	ENSMLUP00000004005	ENSNGAP00000019916	ENSOANP00000008169	ENSOCUP00000024188	ENSOGAP00000003291	ENSPTRP00000064140	ENSPANP00000034293	ENSPPYP00000008063	ENSPVAP00000004328	ENSRNOP00000073929	ENSRROP00000010729	ENSSBOP00000018956		ENSTBEP00000005116	ENSTTRP00000009745
MYH9	ENSP00000216181	ENSAMEP00000010090	ENSBTAP00000013737	ENSCJAP00000025394	ENSCPOP00000000303	ENSDNOP00000012840	ENSDORP00000002985	ENSECAP00000019320	ENSEEUP00000008779	ENSFCAP00000001042	ENSFDAP00000008685	ENSSTOP00000018483	ENSLAFP00000004948	ENSMMUP00000055636	ENSMAUP00000018272	ENSMODP00000001289	ENSMUSP00000016771	ENSMLUP00000015682	ENSNGAP00000001370	ENSOANP00000011918	ENSOCUP00000003592	ENSOGAP00000017325	ENSPTRP00000078901	ENSPANP00000013237	ENSPPYP00000013132	ENSPVAP00000009778	ENSRNOP00000007398	ENSRROP00000012204	ENSSBOP00000029627	ENSSSCP00000000149	ENSTBEP00000005264	ENSTTRP00000013695
MYO5A	ENSP00000382177		ENSBTAP00000008516	ENSCJAP00000001558		ENSDNOP00000012958							ENSLAFP00000000636	ENSMMUP00000009856		ENSMODP00000033779	ENSMUSP00000116028	ENSMLUP00000006416		ENSOANP00000006604	ENSOCUP00000006641	ENSOGAP00000003285	ENSPTRP00000079651	ENSPANP00000030420		ENSPVAP00000003795
MYOD1	ENSP00000250003	ENSAMEP00000019231	ENSBTAP00000002868	ENSCJAP00000044953	ENSCPOP00000020437	ENSDNOP00000013303	ENSDORP00000023729	ENSECAP00000001446		ENSFCAP00000004602		ENSSTOP00000023038	ENSLAFP00000015380	ENSMMUP00000008443	ENSMAUP00000014004	ENSMODP00000008362	ENSMUSP00000072330	ENSMLUP00000007248	ENSNGAP00000017820		ENSOCUP00000024511	ENSOGAP00000016451	ENSPTRP00000005943	ENSPANP00000001355	ENSPPYP00000003961	ENSPVAP00000012097	ENSRNOP00000015109	ENSRROP00000029053	ENSSBOP00000031948	ENSSSCP00000014214	ENSTBEP00000002975	ENSTTRP00000013150
NAB2	ENSP00000300131	ENSAMEP00000004717	ENSBTAP00000008295	ENSCJAP00000019223	ENSCPOP00000011649	ENSDNOP00000017944	ENSDORP00000025084	ENSECAP00000004829		ENSFCAP00000025136	ENSFDAP00000019611	ENSSTOP00000014858	ENSLAFP00000024580	ENSMMUP00000023070	ENSMAUP00000003966	ENSMODP00000024211	ENSMUSP00000026469	ENSMLUP00000006087	ENSNGAP00000008562		ENSOCUP00000016957	ENSOGAP00000020195	ENSPTRP00000008700	ENSPANP00000016623	ENSPPYP00000005330	ENSPVAP00000003731	ENSRNOP00000054557	ENSRROP00000034588	ENSSBOP00000010165	ENSSSCP00000000439		ENSTTRP00000012393
NBN	ENSP00000265433	ENSAMEP00000015863	ENSBTAP00000017598	ENSCJAP00000000355	ENSCPOP00000012336	ENSDNOP00000008416		ENSECAP00000011980	ENSEEUP00000014581	ENSFCAP00000019653	ENSFDAP00000006798	ENSSTOP00000013605	ENSLAFP00000021264	ENSMMUP00000019064	ENSMAUP00000024929	ENSMODP00000034691	ENSMUSP00000029879	ENSMLUP00000008036	ENSNGAP00000021661	ENSOANP00000025285	ENSOCUP00000008558	ENSOGAP00000019516	ENSPTRP00000053119	ENSPANP00000015046	ENSPPYP00000021011	ENSPVAP00000015534	ENSRNOP00000012377	ENSRROP00000027235	ENSSBOP00000022386	ENSSSCP00000048770	ENSTBEP00000011805	ENSTTRP00000012443
NCOA1	ENSP00000288599	ENSAMEP00000002847	ENSBTAP00000055372	ENSCJAP00000014783	ENSCPOP00000023829	ENSDNOP00000007705	ENSDORP00000001024	ENSECAP00000015513	ENSEEUP00000010207	ENSFCAP00000038206	ENSFDAP00000009389	ENSSTOP00000031631	ENSLAFP00000012099	ENSMMUP00000027425	ENSMAUP00000018092	ENSMODP00000029006	ENSMUSP00000082971	ENSMLUP00000012847	ENSNGAP00000016775	ENSOANP00000007209	ENSOCUP00000013252	ENSOGAP00000000674	ENSPTRP00000020127	ENSPANP00000043481	ENSPPYP00000014068	ENSPVAP00000016518	ENSRNOP00000061906	ENSRROP00000035968	ENSSBOP00000029337	ENSSSCP00000009151	ENSTBEP00000005524	ENSTTRP00000014337
NCOA2	ENSP00000399968	ENSAMEP00000006644	ENSBTAP00000027071	ENSCJAP00000014855	ENSCPOP00000022093		ENSDORP00000010246	ENSECAP00000006796	ENSEEUP00000003741	ENSFCAP00000018774	ENSFDAP00000011530	ENSSTOP00000021326	ENSLAFP00000007644	ENSMMUP00000021016	ENSMAUP00000019130	ENSMODP00000009152	ENSMUSP00000006037	ENSMLUP00000011555	ENSNGAP00000015967	ENSOANP00000002214	ENSOCUP00000005169	ENSOGAP00000011845	ENSPTRP00000069925	ENSPANP00000006814	ENSPPYP00000024008	ENSPVAP00000008687	ENSRNOP00000011026	ENSRROP00000033285	ENSSBOP00000031942	ENSSSCP00000042311	ENSTBEP00000006594	ENSTTRP00000012347
NCOA4	ENSP00000462943	ENSAMEP00000007927	ENSBTAP00000026068		ENSCPOP00000010123	ENSDNOP00000010581	ENSDORP00000004618	ENSECAP00000004763	ENSEEUP00000008030	ENSFCAP00000021359	ENSFDAP00000011481	ENSSTOP00000030872	ENSLAFP00000000728	ENSMMUP00000019912	ENSMAUP00000007561	ENSMODP00000003252	ENSMUSP00000126071	ENSMLUP00000000558	ENSNGAP00000023086	ENSOANP00000009197	ENSOCUP00000025914	ENSOGAP00000013777	ENSPTRP00000029576	ENSPANP00000021684	ENSPPYP00000002640	ENSPVAP00000015812	ENSRNOP00000061299	ENSRROP00000020073		ENSSSCP00000041246	ENSTBEP00000007285	ENSTTRP00000011233
NCOR1	ENSP00000268712	ENSAMEP00000004955	ENSBTAP00000053758	ENSCJAP00000022329	ENSCPOP00000000762	ENSDNOP00000004933	ENSDORP00000011934	ENSECAP00000006180	ENSEEUP00000002635	ENSFCAP00000033436	ENSFDAP00000021441	ENSSTOP00000028352	ENSLAFP00000028513	ENSMMUP00000042070	ENSMAUP00000022218	ENSMODP00000014014	ENSMUSP00000018645	ENSMLUP00000001849		ENSOANP00000020063	ENSOCUP00000009022	ENSOGAP00000008177	ENSPTRP00000075557	ENSPANP00000019731	ENSPPYP00000009011	ENSPVAP00000016099	ENSRNOP00000072175	ENSRROP00000031950	ENSSBOP00000014969	ENSSSCP00000019114	ENSTBEP00000012671	ENSTTRP00000001899
NCOR2	ENSP00000384018	ENSAMEP00000016359	ENSBTAP00000034171	ENSCJAP00000049515	ENSCPOP00000015192	ENSDNOP00000030802	ENSDORP00000005396	ENSECAP00000006130	ENSEEUP00000011122	ENSFCAP00000021816	ENSFDAP00000003467	ENSSTOP00000024745	ENSLAFP00000017389	ENSMMUP00000059738	ENSMAUP00000013885	ENSMODP00000015809	ENSMUSP00000083250		ENSNGAP00000025880	ENSOANP00000002108	ENSOCUP00000017176	ENSOGAP00000000886	ENSPTRP00000088620	ENSPANP00000029106	ENSPPYP00000005808	ENSPVAP00000015785	ENSRNOP00000001334	ENSRROP00000039051	ENSSBOP00000020848	ENSSSCP00000010425		ENSTTRP00000000313
NDRG1	ENSP00000319977	ENSAMEP00000008005	ENSBTAP00000000950	ENSCJAP00000008717	ENSCPOP00000009865	ENSDNOP00000005091	ENSDORP00000015147	ENSECAP00000022704	ENSEEUP00000013648	ENSFCAP00000002960	ENSFDAP00000008967	ENSSTOP00000017883	ENSLAFP00000002374	ENSMMUP00000013356		ENSMODP00000005937	ENSMUSP00000005256	ENSMLUP00000005198	ENSNGAP00000004618	ENSOANP00000015945	ENSOCUP00000014093	ENSOGAP00000014517	ENSPTRP00000035234	ENSPANP00000009970	ENSPPYP00000021200	ENSPVAP00000001335	ENSRNOP00000010811	ENSRROP00000007516	ENSSBOP00000021571	ENSSSCP00000057063	ENSTBEP00000004577	ENSTTRP00000000109
NF1	ENSP00000351015	ENSAMEP00000005696	ENSBTAP00000015699	ENSCJAP00000025805	ENSCPOP00000005513	ENSDNOP00000011254	ENSDORP00000010781	ENSECAP00000007525	ENSEEUP00000004847	ENSFCAP00000005638	ENSFDAP00000006117	ENSSTOP00000027148	ENSLAFP00000024579	ENSMMUP00000008965	ENSMAUP00000024857	ENSMODP00000023994	ENSMUSP00000071289	ENSMLUP00000005804	ENSNGAP00000003819	ENSOANP00000009021	ENSOCUP00000007423	ENSOGAP00000020394	ENSPTRP00000015312	ENSPANP00000019965	ENSPPYP00000009159	ENSPVAP00000002469	ENSRNOP00000050393	ENSRROP00000042156	ENSSBOP00000017589	ENSSSCP00000018804	ENSTBEP00000007277	ENSTTRP00000014587
NF2	ENSP00000344666	ENSAMEP00000008540	ENSBTAP00000017489	ENSCJAP00000036939	ENSCPOP00000024400	ENSDNOP00000029741	ENSDORP00000005288	ENSECAP00000020708	ENSEEUP00000014117	ENSFCAP00000003916	ENSFDAP00000015292	ENSSTOP00000018375	ENSLAFP00000017759	ENSMMUP00000013509	ENSMAUP00000005813	ENSMODP00000011100	ENSMUSP00000105536	ENSMLUP00000017505	ENSNGAP00000005069	ENSOANP00000020224	ENSOCUP00000004573	ENSOGAP00000014654	ENSPTRP00000072446	ENSPANP00000013097	ENSPPYP00000013046	ENSPVAP00000016866	ENSRNOP00000010690	ENSRROP00000003951	ENSSBOP00000025255	ENSSSCP00000054922	ENSTBEP00000014852	ENSTTRP00000000517
NFATC2	ENSP00000360619	ENSAMEP00000014032	ENSBTAP00000024318	ENSCJAP00000000998	ENSCPOP00000011466	ENSDNOP00000012326	ENSDORP00000019682	ENSECAP00000016679	ENSEEUP00000008908	ENSFCAP00000000879	ENSFDAP00000009737	ENSSTOP00000029217	ENSLAFP00000012795	ENSMMUP00000049038	ENSMAUP00000011103	ENSMODP00000020450	ENSMUSP00000074198	ENSMLUP00000013349	ENSNGAP00000007793	ENSOANP00000013812	ENSOCUP00000010812	ENSOGAP00000012352	ENSPTRP00000047128	ENSPANP00000039896	ENSPPYP00000012442	ENSPVAP00000003427	ENSRNOP00000059260	ENSRROP00000039676	ENSSBOP00000013450	ENSSSCP00000058806	ENSTBEP00000003913	ENSTTRP00000007313
NFE2L2	ENSP00000380252	ENSAMEP00000012560	ENSBTAP00000025637	ENSCJAP00000042599	ENSCPOP00000028187	ENSDNOP00000014751	ENSDORP00000021872	ENSECAP00000004121	ENSEEUP00000010269	ENSFCAP00000011270	ENSFDAP00000007201	ENSSTOP00000000279	ENSLAFP00000013652	ENSMMUP00000002477	ENSMAUP00000019415	ENSMODP00000012028	ENSMUSP00000099733	ENSMLUP00000003561	ENSNGAP00000024596	ENSOANP00000013744	ENSOCUP00000026975	ENSOGAP00000022072	ENSPTRP00000064585	ENSPANP00000036324	ENSPPYP00000014484	ENSPVAP00000009783	ENSRNOP00000002114	ENSRROP00000044750	ENSSBOP00000011816	ENSSSCP00000050058	ENSTBEP00000001366	ENSTTRP00000013499
NFIB	ENSP00000370346	ENSAMEP00000001958	ENSBTAP00000011234	ENSCJAP00000022348	ENSCPOP00000003544	ENSDNOP00000034838	ENSDORP00000003997	ENSECAP00000022157	ENSEEUP00000011835	ENSFCAP00000029648	ENSFDAP00000002454	ENSSTOP00000002001	ENSLAFP00000000724	ENSMMUP00000039247	ENSMAUP00000005608	ENSMODP00000027788	ENSMUSP00000052863	ENSMLUP00000000224	ENSNGAP00000023227	ENSOANP00000016049	ENSOCUP00000003675	ENSOGAP00000014575	ENSPTRP00000057819	ENSPANP00000030927	ENSPPYP00000021522	ENSPVAP00000007205	ENSRNOP00000060839	ENSRROP00000031373	ENSSBOP00000032557	ENSSSCP00000033200	ENSTBEP00000001682	ENSTTRP00000010023
NFKB2	ENSP00000410256	ENSAMEP00000018760	ENSBTAP00000007904	ENSCJAP00000033111	ENSCPOP00000004362	ENSDNOP00000031362	ENSDORP00000012607	ENSECAP00000017595		ENSFCAP00000001153	ENSFDAP00000016259	ENSSTOP00000001959	ENSLAFP00000005721	ENSMMUP00000003998	ENSMAUP00000017403		ENSMUSP00000107512	ENSMLUP00000005747	ENSNGAP00000024865	ENSOANP00000010008	ENSOCUP00000004978	ENSOGAP00000014664	ENSPTRP00000066154	ENSPANP00000020921	ENSPPYP00000003023	ENSPVAP00000010630	ENSRNOP00000026235	ENSRROP00000020490	ENSSBOP00000021447	ENSSSCP00000030561	ENSTBEP00000004365	ENSTTRP00000007919
NFKBIE	ENSP00000275015	ENSAMEP00000012394	ENSBTAP00000035832	ENSCJAP00000022565	ENSCPOP00000019741	ENSDNOP00000018929	ENSDORP00000010328	ENSECAP00000017452	ENSEEUP00000006492	ENSFCAP00000009060	ENSFDAP00000000961	ENSSTOP00000012077	ENSLAFP00000024818	ENSMMUP00000029868	ENSMAUP00000011463	ENSMODP00000023618	ENSMUSP00000024742	ENSMLUP00000004798	ENSNGAP00000022800	ENSOANP00000020562	ENSOCUP00000015376	ENSOGAP00000018575	ENSPTRP00000031139	ENSPANP00000012819	ENSPPYP00000018632	ENSPVAP00000015880	ENSRNOP00000026988	ENSRROP00000011629	ENSSBOP00000001100	ENSSSCP00000001856		ENSTTRP00000006551
NIN	ENSP00000371472	ENSAMEP00000010562	ENSBTAP00000053270	ENSCJAP00000045734	ENSCPOP00000005520	ENSDNOP00000017165	ENSDORP00000000050	ENSECAP00000000496	ENSEEUP00000009752	ENSFCAP00000025640	ENSFDAP00000012142	ENSSTOP00000018974	ENSLAFP00000024847	ENSMMUP00000019240		ENSMODP00000039163	ENSMUSP00000152240	ENSMLUP00000003016	ENSNGAP00000007066		ENSOCUP00000013318	ENSOGAP00000012818	ENSPTRP00000082651	ENSPANP00000041726	ENSPPYP00000006598	ENSPVAP00000005842	ENSRNOP00000007529	ENSRROP00000039761	ENSSBOP00000034046	ENSSSCP00000041848	ENSTBEP00000001639	ENSTTRP00000009068
NKX2-1	ENSP00000429607	ENSAMEP00000003039	ENSBTAP00000000704	ENSCJAP00000012975	ENSCPOP00000019607	ENSDNOP00000030884	ENSDORP00000018179	ENSECAP00000020905		ENSFCAP00000033699		ENSSTOP00000022097	ENSLAFP00000025802	ENSMMUP00000012615	ENSMAUP00000022565	ENSMODP00000015878	ENSMUSP00000001536	ENSMLUP00000010357	ENSNGAP00000006867			ENSOGAP00000020053	ENSPTRP00000072897	ENSPANP00000024004	ENSPPYP00000006533	ENSPVAP00000007716	ENSRNOP00000011453	ENSRROP00000004068	ENSSBOP00000031068	ENSSSCP00000054869	ENSTBEP00000013682	ENSTTRP00000008997
NONO	ENSP00000276079	ENSAMEP00000016970	ENSBTAP00000056335	ENSCJAP00000005714	ENSCPOP00000030845	ENSDNOP00000002526	ENSDORP00000008733	ENSECAP00000006689	ENSEEUP00000013151	ENSFCAP00000032562	ENSFDAP00000003326	ENSSTOP00000014206	ENSLAFP00000011229	ENSMMUP00000040987	ENSMAUP00000017333	ENSMODP00000005475	ENSMUSP00000033673	ENSMLUP00000002266	ENSNGAP00000007647		ENSOCUP00000019175	ENSOGAP00000020270	ENSPTRP00000037845	ENSPANP00000028905	ENSPPYP00000022896	ENSPVAP00000015573	ENSRNOP00000004911	ENSRROP00000001202	ENSSBOP00000022320	ENSSSCP00000045334	ENSTBEP00000002678	ENSTTRP00000009104
NOTCH1	ENSP00000277541	ENSAMEP00000004158	ENSBTAP00000017746	ENSCJAP00000020179	ENSCPOP00000011665	ENSDNOP00000011171	ENSDORP00000026869	ENSECAP00000020734	ENSEEUP00000011157	ENSFCAP00000020019	ENSFDAP00000005618	ENSSTOP00000005319	ENSLAFP00000017804	ENSMMUP00000012104	ENSMAUP00000011153	ENSMODP00000021946	ENSMUSP00000028288	ENSMLUP00000005263	ENSNGAP00000008253	ENSOANP00000004000		ENSOGAP00000014252	ENSPTRP00000036924	ENSPANP00000015742	ENSPPYP00000022176	ENSPVAP00000001281	ENSRNOP00000026212	ENSRROP00000040966	ENSSBOP00000015997	ENSSSCP00000050060		ENSTTRP00000007173
NOTCH2	ENSP00000256646	ENSAMEP00000018647	ENSBTAP00000010400	ENSCJAP00000037101	ENSCPOP00000014192	ENSDNOP00000008150	ENSDORP00000001096	ENSECAP00000013532	ENSEEUP00000004674	ENSFCAP00000008951	ENSFDAP00000005981	ENSSTOP00000004190	ENSLAFP00000025617	ENSMMUP00000046517	ENSMAUP00000017816	ENSMODP00000028978	ENSMUSP00000078741	ENSMLUP00000002778	ENSNGAP00000000466	ENSOANP00000004863	ENSOCUP00000021086	ENSOGAP00000013501	ENSPTRP00000075807	ENSPANP00000004327		ENSPVAP00000002191	ENSRNOP00000025718	ENSRROP00000028089	ENSSBOP00000000561	ENSSSCP00000007154	ENSTBEP00000015408	ENSTTRP00000000291
NPM1	ENSP00000296930													ENSMMUP00000030737		ENSMODP00000017801				ENSOANP00000012412			ENSPTRP00000074860	ENSPANP00000000945				ENSRROP00000044358		ENSSSCP00000018010
NR4A3	ENSP00000378531	ENSAMEP00000004599	ENSBTAP00000002429	ENSCJAP00000020783	ENSCPOP00000028161	ENSDNOP00000012739	ENSDORP00000010475	ENSECAP00000009912	ENSEEUP00000003248	ENSFCAP00000022763	ENSFDAP00000005931	ENSSTOP00000004240	ENSLAFP00000014189	ENSMMUP00000014971	ENSMAUP00000008734	ENSMODP00000015839	ENSMUSP00000030025	ENSMLUP00000010675	ENSNGAP00000026187	ENSOANP00000003373	ENSOCUP00000000639	ENSOGAP00000017670	ENSPTRP00000084014	ENSPANP00000034349	ENSPPYP00000021786	ENSPVAP00000012512	ENSRNOP00000008302	ENSRROP00000041421	ENSSBOP00000015851	ENSSSCP00000057738	ENSTBEP00000010823	ENSTTRP00000007056
NRAS	ENSP00000358548	ENSAMEP00000018100	ENSBTAP00000012897	ENSCJAP00000023178	ENSCPOP00000009613		ENSDORP00000022462	ENSECAP00000011720		ENSFCAP00000038642	ENSFDAP00000023205	ENSSTOP00000015289	ENSLAFP00000015811	ENSMMUP00000050401	ENSMAUP00000022522	ENSMODP00000005658	ENSMUSP00000029445	ENSMLUP00000021396	ENSNGAP00000005196	ENSOANP00000032279	ENSOCUP00000023146	ENSOGAP00000019944	ENSPTRP00000001956	ENSPANP00000011191	ENSPPYP00000001163	ENSPVAP00000007771	ENSRNOP00000036381	ENSRROP00000018408	ENSSBOP00000008278	ENSSSCP00000051517		ENSTTRP00000014757
NRG1	ENSP00000349275	ENSAMEP00000014935	ENSBTAP00000044846	ENSCJAP00000047313	ENSCPOP00000007007	ENSDNOP00000024452	ENSDORP00000018178	ENSECAP00000018879	ENSEEUP00000010331	ENSFCAP00000036083	ENSFDAP00000012621	ENSSTOP00000032253	ENSLAFP00000014146	ENSMMUP00000000295	ENSMAUP00000025727	ENSMODP00000023701	ENSMUSP00000073546	ENSMLUP00000016909	ENSNGAP00000021146	ENSOANP00000009474	ENSOCUP00000005057	ENSOGAP00000010453	ENSPTRP00000092088	ENSPANP00000030683	ENSPPYP00000020737	ENSPVAP00000004251	ENSRNOP00000072731	ENSRROP00000028890	ENSSBOP00000014826	ENSSSCP00000033451	ENSTBEP00000011402	ENSTTRP00000012088
NSD1	ENSP00000395929	ENSAMEP00000019234	ENSBTAP00000034104	ENSCJAP00000013159	ENSCPOP00000007137	ENSDNOP00000013609	ENSDORP00000024174	ENSECAP00000009434		ENSFCAP00000001421	ENSFDAP00000010971	ENSSTOP00000026274	ENSLAFP00000004572	ENSMMUP00000011852	ENSMAUP00000016310	ENSMODP00000005995	ENSMUSP00000097089	ENSMLUP00000006392	ENSNGAP00000026402	ENSOANP00000011168	ENSOCUP00000002408	ENSOGAP00000010251	ENSPTRP00000073740	ENSPANP00000029650	ENSPPYP00000018000	ENSPVAP00000003619	ENSRNOP00000057648	ENSRROP00000019426	ENSSBOP00000031682	ENSSSCP00000040769	ENSTBEP00000004056	ENSTTRP00000009069
NT5C2	ENSP00000339479	ENSAMEP00000018915	ENSBTAP00000017090	ENSCJAP00000033619	ENSCPOP00000014201	ENSDNOP00000020386	ENSDORP00000005111	ENSECAP00000020297	ENSEEUP00000014131	ENSFCAP00000034888	ENSFDAP00000014110	ENSSTOP00000011096	ENSLAFP00000010078	ENSMMUP00000035683		ENSMODP00000013955	ENSMUSP00000130898	ENSMLUP00000004529	ENSNGAP00000012239	ENSOANP00000032266	ENSOCUP00000026884	ENSOGAP00000003881	ENSPTRP00000083325	ENSPANP00000026192	ENSPPYP00000003045	ENSPVAP00000010667	ENSRNOP00000027351	ENSRROP00000033110	ENSSBOP00000007894	ENSSSCP00000011286	ENSTBEP00000015405	ENSTTRP00000011980
NTRK1	ENSP00000357179	ENSAMEP00000015519	ENSBTAP00000003980	ENSCJAP00000011602	ENSCPOP00000002894	ENSDNOP00000005592	ENSDORP00000004769	ENSECAP00000007660	ENSEEUP00000014509	ENSFCAP00000006419	ENSFDAP00000007298	ENSSTOP00000007027	ENSLAFP00000001109	ENSMMUP00000016316	ENSMAUP00000005266	ENSMODP00000020848	ENSMUSP00000029712	ENSMLUP00000009562	ENSNGAP00000018317		ENSOCUP00000009215	ENSOGAP00000003097	ENSPTRP00000083380	ENSPANP00000002522	ENSPPYP00000000808	ENSPVAP00000007095	ENSRNOP00000018961	ENSRROP00000012696	ENSSBOP00000017736	ENSSSCP00000006889	ENSTBEP00000003022	ENSTTRP00000013763
NTRK3	ENSP00000453511	ENSAMEP00000013436	ENSBTAP00000014089	ENSCJAP00000024046	ENSCPOP00000024385	ENSDNOP00000013927	ENSDORP00000016688	ENSECAP00000010683		ENSFCAP00000026537	ENSFDAP00000018810	ENSSTOP00000028745	ENSLAFP00000012758	ENSMMUP00000059943	ENSMAUP00000002337	ENSMODP00000035165	ENSMUSP00000037909	ENSMLUP00000008131	ENSNGAP00000006528	ENSOANP00000027796	ENSOCUP00000011647	ENSOGAP00000021836	ENSPTRP00000085547	ENSPANP00000029827	ENSPPYP00000007657	ENSPVAP00000000411	ENSRNOP00000044402	ENSRROP00000044186	ENSSBOP00000028586	ENSSSCP00000058161	ENSTBEP00000007197	ENSTTRP00000000493
NUMA1	ENSP00000377298	ENSAMEP00000011450	ENSBTAP00000024553	ENSCJAP00000028208	ENSCPOP00000007955	ENSDNOP00000009245	ENSDORP00000011219	ENSECAP00000021214	ENSEEUP00000003513	ENSFCAP00000004930	ENSFDAP00000009019	ENSSTOP00000029253	ENSLAFP00000004693	ENSMMUP00000041450	ENSMAUP00000007377	ENSMODP00000010111	ENSMUSP00000081912	ENSMLUP00000012832	ENSNGAP00000018622	ENSOANP00000000942	ENSOCUP00000025085	ENSOGAP00000000859	ENSPTRP00000093700	ENSPANP00000031339	ENSPPYP00000004165	ENSPVAP00000014897	ENSRNOP00000052124	ENSRROP00000014707	ENSSBOP00000032784	ENSSSCP00000057863	ENSTBEP00000014342	ENSTTRP00000003707
NUP214	ENSP00000352400	ENSAMEP00000017256	ENSBTAP00000029190	ENSCJAP00000015766	ENSCPOP00000002829	ENSDNOP00000013137	ENSDORP00000023350	ENSECAP00000020305	ENSEEUP00000000411	ENSFCAP00000036753	ENSFDAP00000020549	ENSSTOP00000010451	ENSLAFP00000000676	ENSMMUP00000028615	ENSMAUP00000013336	ENSMODP00000015520	ENSMUSP00000066492	ENSMLUP00000004455	ENSNGAP00000003460	ENSOANP00000023273	ENSOCUP00000000870	ENSOGAP00000017720	ENSPTRP00000080128	ENSPANP00000018828	ENSPPYP00000022085	ENSPVAP00000004008	ENSRNOP00000067057	ENSRROP00000021749	ENSSBOP00000015615	ENSSSCP00000006118	ENSTBEP00000004467	ENSTTRP00000003698
NUP98	ENSP00000316032	ENSAMEP00000011552	ENSBTAP00000011092	ENSCJAP00000028362	ENSCPOP00000005856	ENSDNOP00000002089	ENSDORP00000014668	ENSECAP00000013468	ENSEEUP00000012714	ENSFCAP00000003448	ENSFDAP00000017871	ENSSTOP00000027267	ENSLAFP00000010931	ENSMMUP00000057696	ENSMAUP00000005827	ENSMODP00000010305	ENSMUSP00000148115	ENSMLUP00000012382	ENSNGAP00000008460	ENSOANP00000029066	ENSOCUP00000015113	ENSOGAP00000015649	ENSPTRP00000087459	ENSPANP00000038078	ENSPPYP00000004152	ENSPVAP00000015513	ENSRNOP00000027575	ENSRROP00000015278	ENSSBOP00000028366	ENSSSCP00000015713	ENSTBEP00000003940	ENSTTRP00000015779
NUTM1	ENSP00000329448	ENSAMEP00000004329	ENSBTAP00000019896	ENSCJAP00000039414	ENSCPOP00000007158	ENSDNOP00000001513	ENSDORP00000010139	ENSECAP00000008761	ENSEEUP00000007244	ENSFCAP00000001612	ENSFDAP00000011536	ENSSTOP00000016212	ENSLAFP00000009854	ENSMMUP00000027552	ENSMAUP00000023727	ENSMODP00000033736	ENSMUSP00000048263	ENSMLUP00000002540	ENSNGAP00000018816	ENSOANP00000017433	ENSOCUP00000005351	ENSOGAP00000005484	ENSPTRP00000011757	ENSPANP00000040867	ENSPPYP00000007154	ENSPVAP00000003624	ENSRNOP00000006876	ENSRROP00000015744	ENSSBOP00000032843	ENSSSCP00000002434	ENSTBEP00000003073	ENSTTRP00000006851
NUTM2A	ENSP00000371126		ENSBTAP00000036258	ENSCJAP00000042563		ENSDNOP00000002249		ENSECAP00000007204		ENSFCAP00000035412	ENSFDAP00000005106		ENSLAFP00000010262	ENSMMUP00000026553	ENSMAUP00000017786	ENSMODP00000033736	ENSMUSP00000094390	ENSMLUP00000016433		ENSOANP00000017433	ENSOCUP00000001452	ENSOGAP00000001900	ENSPTRP00000053829	ENSPANP00000012470	ENSPPYP00000003315	ENSPVAP00000016016	ENSRNOP00000042166		ENSSBOP00000017337		ENSTBEP00000000797	ENSTTRP00000012181
OLIG2	ENSP00000371794	ENSAMEP00000015819		ENSCJAP00000017281	ENSCPOP00000010426	ENSDNOP00000018868	ENSDORP00000019517			ENSFCAP00000028600		ENSSTOP00000022667	ENSLAFP00000026381	ENSMMUP00000023227	ENSMAUP00000011682	ENSMODP00000026347	ENSMUSP00000036797		ENSNGAP00000020494			ENSOGAP00000019075	ENSPTRP00000069533	ENSPANP00000010253	ENSPPYP00000012690		ENSRNOP00000000325	ENSRROP00000040885	ENSSBOP00000033770	ENSSSCP00000032747
P2RY8	ENSP00000370697	ENSAMEP00000019721	ENSBTAP00000055014	ENSCJAP00000041633						ENSFCAP00000002566		ENSSTOP00000021794	ENSLAFP00000000700	ENSMMUP00000043292		ENSMODP00000000090				ENSOANP00000017513	ENSOCUP00000022656	ENSOGAP00000021842	ENSPTRP00000047512	ENSPANP00000004768	ENSPPYP00000022460	ENSPVAP00000004126		ENSRROP00000003725		ENSSSCP00000037910		ENSTTRP00000014596
PAFAH1B2	ENSP00000435289	ENSAMEP00000009080	ENSBTAP00000007398	ENSCJAP00000023274	ENSCPOP00000022596	ENSDNOP00000032159	ENSDORP00000026787	ENSECAP00000015899	ENSEEUP00000007338	ENSFCAP00000025340	ENSFDAP00000003683	ENSSTOP00000009870		ENSMMUP00000002745	ENSMAUP00000023325	ENSMODP00000017210	ENSMUSP00000127851	ENSMLUP00000007037	ENSNGAP00000021989	ENSOANP00000007883		ENSOGAP00000016256	ENSPTRP00000007407	ENSPANP00000033264	ENSPPYP00000023693	ENSPVAP00000016822	ENSRNOP00000068672	ENSRROP00000027477	ENSSBOP00000031135	ENSSSCP00000044888	ENSTBEP00000008417	ENSTTRP00000000916
PALB2	ENSP00000261584	ENSAMEP00000015067	ENSBTAP00000008398	ENSCJAP00000038331	ENSCPOP00000006213	ENSDNOP00000013659	ENSDORP00000021426	ENSECAP00000006459	ENSEEUP00000014085	ENSFCAP00000039379	ENSFDAP00000001442	ENSSTOP00000015139	ENSLAFP00000000866	ENSMMUP00000022763	ENSMAUP00000013214	ENSMODP00000035428	ENSMUSP00000095675	ENSMLUP00000009544	ENSNGAP00000001221	ENSOANP00000012217	ENSOCUP00000007310		ENSPTRP00000013473	ENSPANP00000012404	ENSPPYP00000008134	ENSPVAP00000007970	ENSRNOP00000041446	ENSRROP00000028828	ENSSBOP00000032506	ENSSSCP00000036943	ENSTBEP00000005908	ENSTTRP00000004957
PAX3	ENSP00000342092	ENSAMEP00000007877	ENSBTAP00000013131	ENSCJAP00000022307	ENSCPOP00000005658	ENSDNOP00000001447	ENSDORP00000009703	ENSECAP00000012896	ENSEEUP00000011263	ENSFCAP00000036784	ENSFDAP00000012114	ENSSTOP00000007751	ENSLAFP00000028401	ENSMMUP00000026853	ENSMAUP00000023218	ENSMODP00000026484	ENSMUSP00000004994	ENSMLUP00000012879	ENSNGAP00000023734	ENSOANP00000026195	ENSOCUP00000015042	ENSOGAP00000001165	ENSPTRP00000090733	ENSPANP00000032538	ENSPPYP00000014772	ENSPVAP00000007077	ENSRNOP00000018652	ENSRROP00000000886	ENSSBOP00000034300	ENSSSCP00000021035	ENSTBEP00000008882	ENSTTRP00000000354
PAX5	ENSP00000350844	ENSAMEP00000010645	ENSBTAP00000016584	ENSCJAP00000019254	ENSCPOP00000008962	ENSDNOP00000030127	ENSDORP00000022721	ENSECAP00000000604	ENSEEUP00000011438	ENSFCAP00000001511	ENSFDAP00000010822	ENSSTOP00000022385	ENSLAFP00000021033	ENSMMUP00000044866	ENSMAUP00000022866	ENSMODP00000003304	ENSMUSP00000014174	ENSMLUP00000011514	ENSNGAP00000008636	ENSOANP00000012079	ENSOCUP00000010574	ENSOGAP00000004270	ENSPTRP00000049315	ENSPANP00000019079	ENSPPYP00000021364	ENSPVAP00000000049	ENSRNOP00000030607	ENSRROP00000039383	ENSSBOP00000021890	ENSSSCP00000054051	ENSTBEP00000006911	ENSTTRP00000005720
PAX7	ENSP00000403389	ENSAMEP00000018069	ENSBTAP00000019924	ENSCJAP00000014015	ENSCPOP00000013131	ENSDNOP00000005865	ENSDORP00000011144	ENSECAP00000018061		ENSFCAP00000034294	ENSFDAP00000023061	ENSSTOP00000018250	ENSLAFP00000025055	ENSMMUP00000022968	ENSMAUP00000002238	ENSMODP00000038367	ENSMUSP00000030508	ENSMLUP00000002043	ENSNGAP00000006965		ENSOCUP00000005326	ENSOGAP00000014660	ENSPTRP00000000452	ENSPANP00000003236	ENSPPYP00000002088	ENSPVAP00000016712	ENSRNOP00000025488	ENSRROP00000008085	ENSSBOP00000021667	ENSSSCP00000039630	ENSTBEP00000000431	ENSTTRP00000004207
PAX8	ENSP00000263334	ENSAMEP00000011227	ENSBTAP00000025783	ENSCJAP00000025542	ENSCPOP00000030443	ENSDNOP00000032011	ENSDORP00000022649	ENSECAP00000007405	ENSEEUP00000002793	ENSFCAP00000008885	ENSFDAP00000001185	ENSSTOP00000026653	ENSLAFP00000017751	ENSMMUP00000043925	ENSMAUP00000003746	ENSMODP00000017217	ENSMUSP00000028355	ENSMLUP00000010886	ENSNGAP00000000838	ENSOANP00000016723	ENSOCUP00000003623	ENSOGAP00000008434	ENSPTRP00000085551	ENSPANP00000025091	ENSPPYP00000013583	ENSPVAP00000005356	ENSRNOP00000033966	ENSRROP00000025901	ENSSBOP00000008201		ENSTBEP00000007521	ENSTTRP00000011332
PBRM1	ENSP00000349213	ENSAMEP00000008972	ENSBTAP00000019672	ENSCJAP00000012702	ENSCPOP00000000245	ENSDNOP00000000791	ENSDORP00000017356	ENSECAP00000002821	ENSEEUP00000014195	ENSFCAP00000035790	ENSFDAP00000015334	ENSSTOP00000022435	ENSLAFP00000013467	ENSMMUP00000022860	ENSMAUP00000003796	ENSMODP00000014158	ENSMUSP00000107727	ENSMLUP00000008015	ENSNGAP00000020636	ENSOANP00000031913	ENSOCUP00000008471	ENSOGAP00000003653	ENSPTRP00000040860	ENSPANP00000005285	ENSPPYP00000024641	ENSPVAP00000011863	ENSRNOP00000016581	ENSRROP00000043167	ENSSBOP00000011558	ENSSSCP00000046027	ENSTBEP00000014802	ENSTTRP00000008126
PBX1	ENSP00000405890	ENSAMEP00000006915	ENSBTAP00000018349	ENSCJAP00000008607	ENSCPOP00000005377	ENSDNOP00000028281	ENSDORP00000011509	ENSECAP00000011026	ENSEEUP00000007418	ENSFCAP00000031821	ENSFDAP00000010163	ENSSTOP00000026249	ENSLAFP00000013204	ENSMMUP00000050227	ENSMAUP00000022422	ENSMODP00000036766	ENSMUSP00000135516	ENSMLUP00000006342	ENSNGAP00000016654	ENSOANP00000011004	ENSOCUP00000006578	ENSOGAP00000000116	ENSPTRP00000061415	ENSPANP00000004703	ENSPPYP00000000671	ENSPVAP00000015105	ENSRNOP00000039416	ENSRROP00000018150	ENSSBOP00000005271	ENSSSCP00000006750	ENSTBEP00000006855	ENSTTRP00000005756
PCM1	ENSP00000327077	ENSAMEP00000014354	ENSBTAP00000053719	ENSCJAP00000025991	ENSCPOP00000032546	ENSDNOP00000004385	ENSDORP00000001796	ENSECAP00000009971	ENSEEUP00000003720	ENSFCAP00000000464	ENSFDAP00000017466	ENSSTOP00000028047	ENSLAFP00000007364	ENSMMUP00000020315	ENSMAUP00000021419	ENSMODP00000037859	ENSMUSP00000039709	ENSMLUP00000009260	ENSNGAP00000005770	ENSOANP00000015728	ENSOCUP00000000968	ENSOGAP00000003834	ENSPTRP00000034290	ENSPANP00000008267	ENSPPYP00000020606	ENSPVAP00000004843	ENSRNOP00000071613	ENSRROP00000035914	ENSSBOP00000015314	ENSSSCP00000053680	ENSTBEP00000005320	ENSTTRP00000003215
PDCD1LG2	ENSP00000380855	ENSAMEP00000010338	ENSBTAP00000000103	ENSCJAP00000021018		ENSDNOP00000028064		ENSECAP00000018052		ENSFCAP00000031616		ENSSTOP00000014224	ENSLAFP00000018555	ENSMMUP00000023645	ENSMAUP00000005171	ENSMODP00000019167	ENSMUSP00000108195	ENSMLUP00000008682	ENSNGAP00000014467	ENSOANP00000015994		ENSOGAP00000002930	ENSPTRP00000092173	ENSPANP00000019233	ENSPPYP00000021542	ENSPVAP00000012397	ENSRNOP00000021615	ENSRROP00000024786	ENSSBOP00000021682	ENSSSCP00000053877	ENSTBEP00000007657	ENSTTRP00000011423
PDE4DIP	ENSP00000433392	ENSAMEP00000012338	ENSBTAP00000053335	ENSCJAP00000037153	ENSCPOP00000017528	ENSDNOP00000013610	ENSDORP00000020401	ENSECAP00000020651	ENSEEUP00000004831	ENSFCAP00000030870	ENSFDAP00000012950	ENSSTOP00000018905	ENSLAFP00000008243	ENSMMUP00000049739	ENSMAUP00000002869	ENSMODP00000028971	ENSMUSP00000088254	ENSMLUP00000011338	ENSNGAP00000009062	ENSOANP00000005126	ENSOCUP00000009675	ENSOGAP00000014194	ENSPTRP00000091776	ENSPANP00000035353	ENSPPYP00000001111	ENSPVAP00000010455	ENSRNOP00000072921	ENSRROP00000039797	ENSSBOP00000026783	ENSSSCP00000020330	ENSTBEP00000007242	ENSTTRP00000011535
PDGFB	ENSP00000330382	ENSAMEP00000011398	ENSBTAP00000056346	ENSCJAP00000020917	ENSCPOP00000004854	ENSDNOP00000021094	ENSDORP00000021480	ENSECAP00000016071	ENSEEUP00000000624	ENSFCAP00000014447	ENSFDAP00000023294	ENSSTOP00000019197	ENSLAFP00000006549	ENSMMUP00000003680	ENSMAUP00000009953	ENSMODP00000011942	ENSMUSP00000000500	ENSMLUP00000013641	ENSNGAP00000018915	ENSOANP00000010978	ENSOCUP00000017469	ENSOGAP00000000029	ENSPTRP00000024791	ENSPANP00000013359	ENSPPYP00000013206	ENSPVAP00000007560	ENSRNOP00000023196	ENSRROP00000001795	ENSSBOP00000027945	ENSSSCP00000041857	ENSTBEP00000000267	ENSTTRP00000001187
PDGFRA	ENSP00000257290	ENSAMEP00000019410	ENSBTAP00000009441	ENSCJAP00000034181		ENSDNOP00000007098		ENSECAP00000016771	ENSEEUP00000000733	ENSFCAP00000008478		ENSSTOP00000010162	ENSLAFP00000009035	ENSMMUP00000020623		ENSMODP00000025859				ENSOANP00000027183			ENSPTRP00000027635	ENSPANP00000007029	ENSPPYP00000016493			ENSRROP00000028522	ENSSBOP00000011970	ENSSSCP00000048936		ENSTTRP00000011756
PDGFRB	ENSP00000261799	ENSAMEP00000005339	ENSBTAP00000053664	ENSCJAP00000039223	ENSCPOP00000005411	ENSDNOP00000024299	ENSDORP00000024733	ENSECAP00000022400	ENSEEUP00000000539	ENSFCAP00000003349	ENSFDAP00000023081	ENSSTOP00000023255	ENSLAFP00000014108	ENSMMUP00000015166	ENSMAUP00000011472	ENSMODP00000012168	ENSMUSP00000025522	ENSMLUP00000012051	ENSNGAP00000000737	ENSOANP00000003631	ENSOCUP00000001483	ENSOGAP00000004108	ENSPTRP00000080188	ENSPANP00000007796	ENSPPYP00000017839	ENSPVAP00000001234	ENSRNOP00000060534	ENSRROP00000037297	ENSSBOP00000016719	ENSSSCP00000030306	ENSTBEP00000000522	ENSTTRP00000013882
PER1	ENSP00000314420	ENSAMEP00000002835	ENSBTAP00000005076	ENSCJAP00000026847	ENSCPOP00000011999	ENSDNOP00000027484	ENSDORP00000021567	ENSECAP00000011810	ENSEEUP00000008506	ENSFCAP00000014092	ENSFDAP00000020592	ENSSTOP00000004804	ENSLAFP00000010215	ENSMMUP00000047996	ENSMAUP00000014762	ENSMODP00000009651	ENSMUSP00000021271	ENSMLUP00000003294	ENSNGAP00000025068	ENSOANP00000011712	ENSOCUP00000017727	ENSOGAP00000021991	ENSPTRP00000064203	ENSPANP00000019661	ENSPPYP00000008937	ENSPVAP00000015450	ENSRNOP00000053964	ENSRROP00000017238	ENSSBOP00000038829	ENSSSCP00000036166	ENSTBEP00000003664	ENSTTRP00000009787
PHF6	ENSP00000329097	ENSAMEP00000001467	ENSBTAP00000020218	ENSCJAP00000007728	ENSCPOP00000011893	ENSDNOP00000033396	ENSDORP00000027040	ENSECAP00000011381	ENSEEUP00000004560	ENSFCAP00000035267	ENSFDAP00000011865	ENSSTOP00000030388	ENSLAFP00000025942	ENSMMUP00000010487	ENSMAUP00000000211	ENSMODP00000019059	ENSMUSP00000077971	ENSMLUP00000003267	ENSNGAP00000013991	ENSOANP00000018525	ENSOCUP00000006071	ENSOGAP00000003447	ENSPTRP00000078911	ENSPANP00000008484	ENSPPYP00000023210	ENSPVAP00000005626	ENSRNOP00000064143	ENSRROP00000021773	ENSSBOP00000039778	ENSSSCP00000041594	ENSTBEP00000009673	ENSTTRP00000009429
PHOX2B	ENSP00000226382	ENSAMEP00000013729	ENSBTAP00000053230	ENSCJAP00000035753	ENSCPOP00000014428	ENSDNOP00000017440	ENSDORP00000020267	ENSECAP00000010586	ENSEEUP00000000816	ENSFCAP00000006901	ENSFDAP00000018236	ENSSTOP00000019806	ENSLAFP00000022539		ENSMAUP00000002229	ENSMODP00000040419	ENSMUSP00000012664	ENSMLUP00000020550	ENSNGAP00000007514		ENSOCUP00000000883	ENSOGAP00000003319	ENSPTRP00000027552	ENSPANP00000015016	ENSPPYP00000016415	ENSPVAP00000009112	ENSRNOP00000070623	ENSRROP00000003135	ENSSBOP00000007878	ENSSSCP00000059179		ENSTTRP00000003618
PICALM	ENSP00000433846	ENSAMEP00000009251	ENSBTAP00000002170	ENSCJAP00000026350	ENSCPOP00000023187	ENSDNOP00000018140	ENSDORP00000005706	ENSECAP00000017180	ENSEEUP00000012723	ENSFCAP00000024975	ENSFDAP00000001166	ENSSTOP00000024059	ENSLAFP00000000638	ENSMMUP00000025765	ENSMAUP00000010638	ENSMODP00000032798	ENSMUSP00000146501	ENSMLUP00000005435	ENSNGAP00000009111	ENSOANP00000020860	ENSOCUP00000022173	ENSOGAP00000012489	ENSPTRP00000083067	ENSPANP00000044369	ENSPPYP00000004281	ENSPVAP00000005412	ENSRNOP00000076067	ENSRROP00000039235	ENSSBOP00000012424	ENSSSCP00000054308	ENSTBEP00000000542	ENSTTRP00000001464
PIK3CB	ENSP00000289153	ENSAMEP00000005584	ENSBTAP00000009083	ENSCJAP00000004132	ENSCPOP00000000795		ENSDORP00000005935	ENSECAP00000021883	ENSEEUP00000007636	ENSFCAP00000002602	ENSFDAP00000001430	ENSSTOP00000001126	ENSLAFP00000013155	ENSMMUP00000011365	ENSMAUP00000005121	ENSMODP00000023181	ENSMUSP00000035037	ENSMLUP00000000118	ENSNGAP00000001799	ENSOANP00000023160	ENSOCUP00000004241	ENSOGAP00000003608	ENSPTRP00000026618	ENSPANP00000033644	ENSPPYP00000015827	ENSPVAP00000005473	ENSRNOP00000035786	ENSRROP00000043600	ENSSBOP00000007916	ENSSSCP00000051431	ENSTBEP00000002551	ENSTTRP00000006122
PIK3R1	ENSP00000428056	ENSAMEP00000003218	ENSBTAP00000014594	ENSCJAP00000029505	ENSCPOP00000007043	ENSDNOP00000014384	ENSDORP00000020150	ENSECAP00000017836	ENSEEUP00000007255	ENSFCAP00000010244	ENSFDAP00000020905	ENSSTOP00000026032	ENSLAFP00000015303	ENSMMUP00000015140	ENSMAUP00000006214	ENSMODP00000024566	ENSMUSP00000056774	ENSMLUP00000014043	ENSNGAP00000009182	ENSOANP00000026019	ENSOCUP00000004433	ENSOGAP00000013371	ENSPTRP00000076964	ENSPANP00000001366	ENSPPYP00000017341	ENSPVAP00000007375	ENSRNOP00000025687	ENSRROP00000021473	ENSSBOP00000039285	ENSSSCP00000058661	ENSTBEP00000012016	ENSTTRP00000015369
PIM1	ENSP00000362608	ENSAMEP00000016276	ENSBTAP00000000511	ENSCJAP00000009975	ENSCPOP00000014922	ENSDNOP00000025763	ENSDORP00000016287	ENSECAP00000018101		ENSFCAP00000027714	ENSFDAP00000019850	ENSSTOP00000020522	ENSLAFP00000006213		ENSMAUP00000008622	ENSMODP00000016825	ENSMUSP00000024811	ENSMLUP00000013175	ENSNGAP00000013301	ENSOANP00000016481	ENSOCUP00000010348	ENSOGAP00000021226	ENSPTRP00000030947	ENSPANP00000012544		ENSPVAP00000006565	ENSRNOP00000000637	ENSRROP00000030807	ENSSBOP00000006192	ENSSSCP00000001708		ENSTTRP00000001847
PLAG1	ENSP00000325546	ENSAMEP00000006411	ENSBTAP00000005251	ENSCJAP00000030589	ENSCPOP00000028344	ENSDNOP00000034984	ENSDORP00000010828	ENSECAP00000008638	ENSEEUP00000012264	ENSFCAP00000033229	ENSFDAP00000006118	ENSSTOP00000024959	ENSLAFP00000011396	ENSMMUP00000048465	ENSMAUP00000012465	ENSMODP00000011356	ENSMUSP00000003369	ENSMLUP00000017641	ENSNGAP00000012757	ENSOANP00000008745	ENSOCUP00000005193	ENSOGAP00000022403	ENSPTRP00000093690	ENSPANP00000011385	ENSPPYP00000020860	ENSPVAP00000006044	ENSRNOP00000011721	ENSRROP00000015108	ENSSBOP00000034057	ENSSSCP00000006660	ENSTBEP00000011677	ENSTTRP00000015974
PLCG1	ENSP00000362368	ENSAMEP00000010152	ENSBTAP00000023383	ENSCJAP00000033448	ENSCPOP00000015365	ENSDNOP00000017721	ENSDORP00000011410	ENSECAP00000019222	ENSEEUP00000000559	ENSFCAP00000008372	ENSFDAP00000020353	ENSSTOP00000010469	ENSLAFP00000003678	ENSMMUP00000056589	ENSMAUP00000001886	ENSMODP00000000751	ENSMUSP00000099404	ENSMLUP00000009299	ENSNGAP00000012229	ENSOANP00000031520	ENSOCUP00000021041	ENSOGAP00000011973	ENSPTRP00000023178	ENSPANP00000017732	ENSPPYP00000012298	ENSPVAP00000004291	ENSRNOP00000069822	ENSRROP00000024889	ENSSBOP00000023812	ENSSSCP00000054018	ENSTBEP00000002426	ENSTTRP00000002515
PML	ENSP00000455838	ENSAMEP00000009679	ENSBTAP00000020952	ENSCJAP00000033077	ENSCPOP00000001181	ENSDNOP00000018713	ENSDORP00000008603	ENSECAP00000004282		ENSFCAP00000002854	ENSFDAP00000011132	ENSSTOP00000012192	ENSLAFP00000002273	ENSMMUP00000056983	ENSMAUP00000015236	ENSMODP00000037509	ENSMUSP00000082816	ENSMLUP00000010693	ENSNGAP00000003820	ENSOANP00000014208	ENSOCUP00000001884	ENSOGAP00000006327	ENSPTRP00000012429	ENSPANP00000014255	ENSPPYP00000007521	ENSPVAP00000000278	ENSRNOP00000042091	ENSRROP00000004128	ENSSBOP00000003411	ENSSSCP00000002091	ENSTBEP00000011108	ENSTTRP00000000056
PMS2	ENSP00000265849	ENSAMEP00000009520	ENSBTAP00000036960	ENSCJAP00000028281	ENSCPOP00000000487	ENSDNOP00000011889	ENSDORP00000027765	ENSECAP00000012002	ENSEEUP00000012869	ENSFCAP00000007844	ENSFDAP00000016419	ENSSTOP00000005468	ENSLAFP00000015583	ENSMMUP00000051000	ENSMAUP00000014177	ENSMODP00000010163	ENSMUSP00000132104	ENSMLUP00000003462	ENSNGAP00000007265	ENSOANP00000033247	ENSOCUP00000010842	ENSOGAP00000001005	ENSPTRP00000090549	ENSPANP00000003983	ENSPPYP00000019432	ENSPVAP00000015187	ENSRNOP00000069740	ENSRROP00000021630	ENSSBOP00000024493	ENSSSCP00000008111		ENSTTRP00000004989
POLD1	ENSP00000406046	ENSAMEP00000013909	ENSBTAP00000014714	ENSCJAP00000008236	ENSCPOP00000021510	ENSDNOP00000026997	ENSDORP00000013297	ENSECAP00000005397		ENSFCAP00000000298	ENSFDAP00000019600	ENSSTOP00000010431	ENSLAFP00000021306	ENSMMUP00000054495	ENSMAUP00000003562		ENSMUSP00000039776	ENSMLUP00000004472	ENSNGAP00000023824	ENSOANP00000032146		ENSOGAP00000004850	ENSPTRP00000066005	ENSPANP00000008432	ENSPPYP00000011511	ENSPVAP00000010037	ENSRNOP00000026797	ENSRROP00000030408	ENSSBOP00000025444	ENSSSCP00000052525	ENSTBEP00000006050	ENSTTRP00000002267
POLE	ENSP00000322570	ENSAMEP00000014285	ENSBTAP00000009882	ENSCJAP00000023741	ENSCPOP00000012269	ENSDNOP00000007451	ENSDORP00000001539	ENSECAP00000004569	ENSEEUP00000002093	ENSFCAP00000002299	ENSFDAP00000009411	ENSSTOP00000016013	ENSLAFP00000009043	ENSMMUP00000020284	ENSMAUP00000020680	ENSMODP00000018959	ENSMUSP00000007296	ENSMLUP00000008325	ENSNGAP00000017702	ENSOANP00000016841	ENSOCUP00000015250	ENSOGAP00000005945	ENSPTRP00000071830	ENSPANP00000009876	ENSPPYP00000005860	ENSPVAP00000005335	ENSRNOP00000058920	ENSRROP00000008451	ENSSBOP00000032882	ENSSSCP00000051522	ENSTBEP00000012075	ENSTTRP00000010089
POLQ	ENSP00000264233	ENSAMEP00000015728	ENSBTAP00000002501	ENSCJAP00000015705		ENSDNOP00000007626	ENSDORP00000002273	ENSECAP00000012568	ENSEEUP00000000949	ENSFCAP00000023063	ENSFDAP00000004481	ENSSTOP00000008960	ENSLAFP00000021080	ENSMMUP00000050288	ENSMAUP00000015699	ENSMODP00000037000	ENSMUSP00000059757	ENSMLUP00000007052	ENSNGAP00000026626	ENSOANP00000007028	ENSOCUP00000006990	ENSOGAP00000014151	ENSPTRP00000090368	ENSPANP00000000619	ENSPPYP00000015096	ENSPVAP00000002986	ENSRNOP00000061230	ENSRROP00000044656	ENSSBOP00000031562	ENSSSCP00000058878	ENSTBEP00000001809	ENSTTRP00000001268
POU2AF1	ENSP00000376786	ENSAMEP00000004572	ENSBTAP00000008246	ENSCJAP00000019294	ENSCPOP00000022052	ENSDNOP00000032955	ENSDORP00000015687	ENSECAP00000009240	ENSEEUP00000006216	ENSFCAP00000027917	ENSFDAP00000008062	ENSSTOP00000018214	ENSLAFP00000006327	ENSMMUP00000004325	ENSMAUP00000011261	ENSMODP00000018124	ENSMUSP00000034554	ENSMLUP00000004719	ENSNGAP00000024278	ENSOANP00000027255	ENSOCUP00000010817	ENSOGAP00000011314	ENSPTRP00000085630	ENSPANP00000000645	ENSPPYP00000004420	ENSPVAP00000009042	ENSRNOP00000061720	ENSRROP00000040610	ENSSBOP00000009103	ENSSSCP00000015940		ENSTTRP00000011737
POU5F1	ENSP00000475512	ENSAMEP00000002425	ENSBTAP00000002439		ENSCPOP00000019114		ENSDORP00000008972	ENSECAP00000007013	ENSEEUP00000014012	ENSFCAP00000026028	ENSFDAP00000004134	ENSSTOP00000016362	ENSLAFP00000008723		ENSMAUP00000012716	ENSMODP00000019729	ENSMUSP00000025271	ENSMLUP00000010047	ENSNGAP00000016964	ENSOANP00000021043	ENSOCUP00000022764	ENSOGAP00000000559	ENSPTRP00000068971		ENSPPYP00000019279	ENSPVAP00000006919	ENSRNOP00000065216		ENSSBOP00000018172	ENSSSCP00000037059	ENSTBEP00000011304	ENSTTRP00000006189
PPARG	ENSP00000380205	ENSAMEP00000005049	ENSBTAP00000041555	ENSCJAP00000030764	ENSCPOP00000001849	ENSDNOP00000014468	ENSDORP00000003223	ENSECAP00000014533	ENSEEUP00000005759	ENSFCAP00000005790	ENSFDAP00000016315	ENSSTOP00000011453	ENSLAFP00000024076	ENSMMUP00000009427	ENSMAUP00000011853	ENSMODP00000007730	ENSMUSP00000000450	ENSMLUP00000016088	ENSNGAP00000012974	ENSOANP00000023378	ENSOCUP00000018424	ENSOGAP00000002662	ENSPTRP00000076701	ENSPANP00000043034	ENSPPYP00000015259	ENSPVAP00000009278	ENSRNOP00000012137	ENSRROP00000043597	ENSSBOP00000001483	ENSSSCP00000012339	ENSTBEP00000009744	ENSTTRP00000015704
PPFIBP1	ENSP00000314724	ENSAMEP00000012198	ENSBTAP00000005615		ENSCPOP00000027513	ENSDNOP00000026776	ENSDORP00000023215	ENSECAP00000014702	ENSEEUP00000002228	ENSFCAP00000026312	ENSFDAP00000018931	ENSSTOP00000015002	ENSLAFP00000028225	ENSMMUP00000052332	ENSMAUP00000012257	ENSMODP00000018045	ENSMUSP00000107250	ENSMLUP00000002970	ENSNGAP00000006321	ENSOANP00000010049	ENSOCUP00000013923	ENSOGAP00000009505	ENSPTRP00000066617	ENSPANP00000029526	ENSPPYP00000005001	ENSPVAP00000015609	ENSRNOP00000074098	ENSRROP00000038961	ENSSBOP00000005879	ENSSSCP00000019256	ENSTBEP00000007110	ENSTTRP00000011746
PPM1D	ENSP00000306682	ENSAMEP00000008542	ENSBTAP00000012404	ENSCJAP00000002144	ENSCPOP00000000300	ENSDNOP00000000336	ENSDORP00000004080	ENSECAP00000012628	ENSEEUP00000011447	ENSFCAP00000024014	ENSFDAP00000012267	ENSSTOP00000019431	ENSLAFP00000005530	ENSMMUP00000023722	ENSMAUP00000024113	ENSMODP00000017699	ENSMUSP00000020835	ENSMLUP00000000432	ENSNGAP00000014869	ENSOANP00000018259	ENSOCUP00000026883	ENSOGAP00000000982	ENSPTRP00000091550	ENSPANP00000020417	ENSPPYP00000009568	ENSPVAP00000012480	ENSRNOP00000004540	ENSRROP00000026641	ENSSBOP00000038601	ENSSSCP00000023397	ENSTBEP00000013467	ENSTTRP00000004251
PPP2R1A	ENSP00000324804	ENSAMEP00000010825	ENSBTAP00000026449	ENSCJAP00000003659	ENSCPOP00000007712	ENSDNOP00000002673	ENSDORP00000013613	ENSECAP00000016190		ENSFCAP00000039493	ENSFDAP00000014351	ENSSTOP00000000981	ENSLAFP00000014522	ENSMMUP00000028954	ENSMAUP00000003460	ENSMODP00000026051	ENSMUSP00000007708	ENSMLUP00000017788	ENSNGAP00000005788	ENSOANP00000017073	ENSOCUP00000014689	ENSOGAP00000012112	ENSPTRP00000083529	ENSPANP00000010005	ENSPPYP00000011577	ENSPVAP00000015698	ENSRNOP00000015019	ENSRROP00000030802	ENSSBOP00000028743	ENSSSCP00000053789	ENSTBEP00000006230	ENSTTRP00000000359
PPP6C	ENSP00000362648	ENSAMEP00000017505	ENSBTAP00000010568	ENSCJAP00000012669	ENSCPOP00000025440	ENSDNOP00000034997	ENSDORP00000018921	ENSECAP00000013487	ENSEEUP00000009279	ENSFCAP00000028385	ENSFDAP00000008910	ENSSTOP00000025637	ENSLAFP00000008413	ENSMMUP00000055333	ENSMAUP00000021611	ENSMODP00000024664	ENSMUSP00000028087	ENSMLUP00000019512	ENSNGAP00000000203	ENSOANP00000020991	ENSOCUP00000008086	ENSOGAP00000017174	ENSPTRP00000078346	ENSPANP00000046848	ENSPPYP00000021971	ENSPVAP00000007647	ENSRNOP00000021176	ENSRROP00000014219	ENSSBOP00000004001	ENSSSCP00000057212	ENSTBEP00000015134	ENSTTRP00000016488
PRCC	ENSP00000271526	ENSAMEP00000015808	ENSBTAP00000000800	ENSCJAP00000011445	ENSCPOP00000021919	ENSDNOP00000034251	ENSDORP00000004697	ENSECAP00000001462	ENSEEUP00000002140	ENSFCAP00000016707	ENSFDAP00000010846	ENSSTOP00000006965	ENSLAFP00000015311	ENSMMUP00000014320	ENSMAUP00000022260	ENSMODP00000020945	ENSMUSP00000005015	ENSMLUP00000009502	ENSNGAP00000016280		ENSOCUP00000017931	ENSOGAP00000018398	ENSPTRP00000002490	ENSPANP00000002933	ENSPPYP00000000812	ENSPVAP00000007091	ENSRNOP00000017735	ENSRROP00000007018	ENSSBOP00000035203	ENSSSCP00000036323	ENSTBEP00000013530	ENSTTRP00000013760
PRDM1	ENSP00000358092	ENSAMEP00000001570	ENSBTAP00000001081	ENSCJAP00000011710	ENSCPOP00000012667	ENSDNOP00000022127	ENSDORP00000013387	ENSECAP00000007075	ENSEEUP00000012046	ENSFCAP00000032331	ENSFDAP00000004532	ENSSTOP00000014774	ENSLAFP00000019226	ENSMMUP00000028193	ENSMAUP00000025211	ENSMODP00000022480	ENSMUSP00000101129	ENSMLUP00000012812	ENSNGAP00000024559	ENSOANP00000006627	ENSOCUP00000013310	ENSOGAP00000012568	ENSPTRP00000031523	ENSPANP00000001943	ENSPPYP00000018898	ENSPVAP00000011060	ENSRNOP00000040939	ENSRROP00000017903	ENSSBOP00000012674	ENSSSCP00000004716	ENSTBEP00000003557	ENSTTRP00000012228
PRDM16	ENSP00000270722	ENSAMEP00000009899	ENSBTAP00000025245	ENSCJAP00000004822	ENSCPOP00000010339	ENSDNOP00000021971	ENSDORP00000015798	ENSECAP00000015057	ENSEEUP00000007601	ENSFCAP00000037600	ENSFDAP00000000360	ENSSTOP00000029733	ENSLAFP00000000902	ENSMMUP00000040662	ENSMAUP00000016413	ENSMODP00000031211	ENSMUSP00000030902		ENSNGAP00000021372	ENSOANP00000023004	ENSOCUP00000001002	ENSOGAP00000004519	ENSPTRP00000077930	ENSPANP00000038043	ENSPPYP00000002283	ENSPVAP00000014389	ENSRNOP00000064955	ENSRROP00000004805	ENSSBOP00000015865	ENSSSCP00000033485	ENSTBEP00000008639	ENSTTRP00000003218
PREX2	ENSP00000288368	ENSAMEP00000015604	ENSBTAP00000023938	ENSCJAP00000009052	ENSCPOP00000002552	ENSDNOP00000013193	ENSDORP00000000369	ENSECAP00000016361	ENSEEUP00000000400	ENSFCAP00000008332	ENSFDAP00000014802	ENSSTOP00000003542	ENSLAFP00000013485	ENSMMUP00000021074		ENSMODP00000009427	ENSMUSP00000027056	ENSMLUP00000002508	ENSNGAP00000012115	ENSOANP00000021304	ENSOCUP00000001534	ENSOGAP00000003655	ENSPTRP00000074601	ENSPANP00000004341	ENSPPYP00000020926	ENSPVAP00000013773	ENSRNOP00000075213	ENSRROP00000034615	ENSSBOP00000012914	ENSSSCP00000034595	ENSTBEP00000003517	ENSTTRP00000009858
PRF1	ENSP00000362305	ENSAMEP00000018830	ENSBTAP00000001336	ENSCJAP00000027369	ENSCPOP00000030304	ENSDNOP00000002850	ENSDORP00000009159	ENSECAP00000010232	ENSEEUP00000002513	ENSFCAP00000023874	ENSFDAP00000004573	ENSSTOP00000011621	ENSLAFP00000009676		ENSMAUP00000003243	ENSMODP00000015196	ENSMUSP00000151354	ENSMLUP00000008155	ENSNGAP00000025876	ENSOANP00000003202	ENSOCUP00000006013	ENSOGAP00000020510	ENSPTRP00000004496	ENSPANP00000020382	ENSPPYP00000002749	ENSPVAP00000014463	ENSRNOP00000000681	ENSRROP00000030158	ENSSBOP00000014024	ENSSSCP00000049598	ENSTBEP00000012680	ENSTTRP00000007201
PRKACA	ENSP00000309591	ENSAMEP00000013901	ENSBTAP00000008727	ENSCJAP00000008979		ENSDNOP00000025845	ENSDORP00000014055	ENSECAP00000014954		ENSFCAP00000018754		ENSSTOP00000002080	ENSLAFP00000020656	ENSMMUP00000054168		ENSMODP00000015141		ENSMLUP00000007530		ENSOANP00000010075		ENSOGAP00000010597	ENSPTRP00000018062	ENSPANP00000047210	ENSPPYP00000010802	ENSPVAP00000016560		ENSRROP00000011512	ENSSBOP00000023352	ENSSSCP00000035101	ENSTBEP00000014529	ENSTTRP00000013926
PRKAR1A	ENSP00000464977	ENSAMEP00000011224	ENSBTAP00000011371	ENSCJAP00000047813	ENSCPOP00000003752	ENSDNOP00000013936	ENSDORP00000016469	ENSECAP00000000501	ENSEEUP00000006590	ENSFCAP00000010215	ENSFDAP00000014116	ENSSTOP00000011561	ENSLAFP00000000315	ENSMMUP00000060378	ENSMAUP00000003579	ENSMODP00000005486	ENSMUSP00000102288	ENSMLUP00000001409	ENSNGAP00000026350	ENSOANP00000012829	ENSOCUP00000014966	ENSOGAP00000013989	ENSPTRP00000045750	ENSPANP00000016529	ENSPPYP00000010056	ENSPVAP00000014132	ENSRNOP00000067771	ENSRROP00000025778	ENSSBOP00000039540	ENSSSCP00000043143	ENSTBEP00000006976	ENSTTRP00000011953
PRRX1	ENSP00000239461	ENSAMEP00000011683	ENSBTAP00000006003	ENSCJAP00000018235	ENSCPOP00000013080	ENSDNOP00000018600	ENSDORP00000002951	ENSECAP00000006526		ENSFCAP00000024968	ENSFDAP00000002199	ENSSTOP00000022194	ENSLAFP00000006210	ENSMMUP00000055281	ENSMAUP00000020628	ENSMODP00000004378	ENSMUSP00000027878	ENSMLUP00000004095	ENSNGAP00000015258	ENSOANP00000001382	ENSOCUP00000010561	ENSOGAP00000011270	ENSPTRP00000002776	ENSPANP00000044592	ENSPPYP00000000603	ENSPVAP00000006972	ENSRNOP00000004950	ENSRROP00000021134	ENSSBOP00000006300	ENSSSCP00000037781		ENSTTRP00000006120
PSIP1	ENSP00000370109	ENSAMEP00000002180	ENSBTAP00000010356	ENSCJAP00000022889	ENSCPOP00000021333	ENSDNOP00000009563	ENSDORP00000004592	ENSECAP00000010935	ENSEEUP00000005469	ENSFCAP00000020694	ENSFDAP00000022348	ENSSTOP00000001961	ENSLAFP00000024872	ENSMMUP00000055282	ENSMAUP00000014603	ENSMODP00000018686	ENSMUSP00000030207	ENSMLUP00000015698	ENSNGAP00000003152	ENSOANP00000027287	ENSOCUP00000008046	ENSOGAP00000001950	ENSPTRP00000035550	ENSPANP00000019205	ENSPPYP00000021512	ENSPVAP00000016019	ENSRNOP00000016130	ENSRROP00000042886	ENSSBOP00000012107	ENSSSCP00000005572	ENSTBEP00000000628	ENSTTRP00000010642
PTCH1	ENSP00000414823	ENSAMEP00000012253	ENSBTAP00000013074	ENSCJAP00000039692	ENSCPOP00000002160	ENSDNOP00000010183	ENSDORP00000001233	ENSECAP00000000389	ENSEEUP00000005157	ENSFCAP00000010411	ENSFDAP00000003862	ENSSTOP00000031262	ENSLAFP00000005863	ENSMMUP00000051035	ENSMAUP00000015390	ENSMODP00000003369	ENSMUSP00000021921	ENSMLUP00000014809	ENSNGAP00000004973	ENSOANP00000021071	ENSOCUP00000002587	ENSOGAP00000002780	ENSPTRP00000087586	ENSPANP00000019439	ENSPPYP00000021750	ENSPVAP00000002449	ENSRNOP00000026287	ENSRROP00000000063	ENSSBOP00000023718	ENSSSCP00000028104	ENSTBEP00000011537	ENSTTRP00000010338
PTEN	ENSP00000361021	ENSAMEP00000000745	ENSBTAP00000012499	ENSCJAP00000009768	ENSCPOP00000018437	ENSDNOP00000000711	ENSDORP00000008384	ENSECAP00000014788	ENSEEUP00000007975	ENSFCAP00000016216	ENSFDAP00000016286	ENSSTOP00000015636	ENSLAFP00000004434	ENSMMUP00000011055	ENSMAUP00000004646	ENSMODP00000039676	ENSMUSP00000013807	ENSMLUP00000002421	ENSNGAP00000016593	ENSOANP00000028448	ENSOCUP00000007574	ENSOGAP00000018538	ENSPTRP00000090779	ENSPANP00000020539	ENSPPYP00000002838	ENSPVAP00000013222	ENSRNOP00000028143	ENSRROP00000014098	ENSSBOP00000026078	ENSSSCP00000054734	ENSTBEP00000007845	ENSTTRP00000015457
PTK6	ENSP00000442460	ENSAMEP00000001656	ENSBTAP00000053595	ENSCJAP00000051456	ENSCPOP00000006209		ENSDORP00000004239	ENSECAP00000007825	ENSEEUP00000004454	ENSFCAP00000029321	ENSFDAP00000013639	ENSSTOP00000006996	ENSLAFP00000014158		ENSMAUP00000024364	ENSMODP00000021068	ENSMUSP00000016511	ENSMLUP00000013262	ENSNGAP00000007262	ENSOANP00000007775			ENSPTRP00000062302	ENSPANP00000014421	ENSPPYP00000012555	ENSPVAP00000002583	ENSRNOP00000017337	ENSRROP00000001415	ENSSBOP00000017341	ENSSSCP00000036616		ENSTTRP00000015395
PTPN11	ENSP00000340944	ENSAMEP00000009046	ENSBTAP00000002653	ENSCJAP00000022937	ENSCPOP00000012179	ENSDNOP00000031760	ENSDORP00000007760	ENSECAP00000022175	ENSEEUP00000008074	ENSFCAP00000029808	ENSFDAP00000000436	ENSSTOP00000019962	ENSLAFP00000001842	ENSMMUP00000053224	ENSMAUP00000013747	ENSMODP00000003804	ENSMUSP00000058757	ENSMLUP00000006238	ENSNGAP00000005677	ENSOANP00000009592	ENSOCUP00000003911	ENSOGAP00000000311	ENSPTRP00000061336	ENSPANP00000006549	ENSPPYP00000005677	ENSPVAP00000011700	ENSRNOP00000041842	ENSRROP00000015111	ENSSBOP00000033458	ENSSSCP00000046233	ENSTBEP00000001244	ENSTTRP00000008551
PTPN13	ENSP00000408368	ENSAMEP00000003692	ENSBTAP00000051288	ENSCJAP00000011015	ENSCPOP00000006420	ENSDNOP00000003206	ENSDORP00000009163	ENSECAP00000013781	ENSEEUP00000012595	ENSFCAP00000015711	ENSFDAP00000017569	ENSSTOP00000018259	ENSLAFP00000012149	ENSMMUP00000004975	ENSMAUP00000000990	ENSMODP00000025968	ENSMUSP00000048119	ENSMLUP00000001945	ENSNGAP00000008209	ENSOANP00000009965	ENSOCUP00000010707	ENSOGAP00000018578	ENSPTRP00000027914	ENSPANP00000006826	ENSPPYP00000016645	ENSPVAP00000004360	ENSRNOP00000057876	ENSRROP00000008374	ENSSBOP00000036016	ENSSSCP00000025259	ENSTBEP00000003977	ENSTTRP00000005914
PTPRB	ENSP00000334928	ENSAMEP00000000703	ENSBTAP00000020345	ENSCJAP00000002753	ENSCPOP00000024399	ENSDNOP00000014927	ENSDORP00000022546		ENSEEUP00000006556	ENSFCAP00000033912	ENSFDAP00000015569	ENSSTOP00000011763	ENSLAFP00000004015	ENSMMUP00000058064	ENSMAUP00000024800	ENSMODP00000025507	ENSMUSP00000089805	ENSMLUP00000006310	ENSNGAP00000026638	ENSOANP00000009493	ENSOCUP00000010371	ENSOGAP00000012743	ENSPTRP00000092426	ENSPANP00000004040	ENSPPYP00000005434	ENSPVAP00000015290	ENSRNOP00000072398	ENSRROP00000002826	ENSSBOP00000035727	ENSSSCP00000058445	ENSTBEP00000007810	ENSTTRP00000004563
PTPRC	ENSP00000411355	ENSAMEP00000013424	ENSBTAP00000013320	ENSCJAP00000009180	ENSCPOP00000028696	ENSDNOP00000029448	ENSDORP00000015276	ENSECAP00000006018	ENSEEUP00000002447	ENSFCAP00000038831	ENSFDAP00000023155	ENSSTOP00000026282	ENSLAFP00000001762	ENSMMUP00000000011	ENSMAUP00000023000	ENSMODP00000016029	ENSMUSP00000138350		ENSNGAP00000024739		ENSOCUP00000010311	ENSOGAP00000014622	ENSPTRP00000003034	ENSPANP00000033394	ENSPPYP00000000426	ENSPVAP00000012218	ENSRNOP00000063859	ENSRROP00000022085	ENSSBOP00000024886	ENSSSCP00000040401	ENSTBEP00000004233	ENSTTRP00000008091
PTPRK	ENSP00000357209	ENSAMEP00000008872	ENSBTAP00000053498	ENSCJAP00000042163	ENSCPOP00000009935	ENSDNOP00000007216	ENSDORP00000023059	ENSECAP00000005913	ENSEEUP00000011209	ENSFCAP00000009162	ENSFDAP00000003870	ENSSTOP00000010926	ENSLAFP00000013113	ENSMMUP00000003520	ENSMAUP00000000779	ENSMODP00000022019	ENSMUSP00000126279	ENSMLUP00000000244	ENSNGAP00000018155	ENSOANP00000023966	ENSOCUP00000001454	ENSOGAP00000011279	ENSPTRP00000078946	ENSPANP00000027640	ENSPPYP00000019034	ENSPVAP00000002002	ENSRNOP00000020988	ENSRROP00000034658	ENSSBOP00000030997	ENSSSCP00000045452	ENSTBEP00000014299	ENSTTRP00000005398
PTPRT	ENSP00000362289	ENSAMEP00000009964	ENSBTAP00000000401	ENSCJAP00000033070	ENSCPOP00000013105	ENSDNOP00000009244	ENSDORP00000024952	ENSECAP00000019228	ENSEEUP00000002692	ENSFCAP00000004410	ENSFDAP00000011390	ENSSTOP00000008013	ENSLAFP00000011399	ENSMMUP00000001477	ENSMAUP00000006527	ENSMODP00000001443	ENSMUSP00000105067	ENSMLUP00000016114	ENSNGAP00000003935	ENSOANP00000023748	ENSOCUP00000016265	ENSOGAP00000012964	ENSPTRP00000042488	ENSPANP00000033316	ENSPPYP00000012306	ENSPVAP00000004309	ENSRNOP00000041324	ENSRROP00000001251	ENSSBOP00000024243	ENSSSCP00000046521	ENSTBEP00000011707	ENSTTRP00000011436
QKI	ENSP00000355094	ENSAMEP00000008898	ENSBTAP00000048511	ENSCJAP00000022659	ENSCPOP00000003094		ENSDORP00000007646	ENSECAP00000015155	ENSEEUP00000010982	ENSFCAP00000030097	ENSFDAP00000017531	ENSSTOP00000008169	ENSLAFP00000025219	ENSMMUP00000060803	ENSMAUP00000002392	ENSMODP00000007984	ENSMUSP00000095025	ENSMLUP00000002570	ENSNGAP00000006712	ENSOANP00000017684	ENSOCUP00000003564	ENSOGAP00000003236	ENSPTRP00000085466	ENSPANP00000034137	ENSPPYP00000019218	ENSPVAP00000014352	ENSRNOP00000070460	ENSRROP00000034061	ENSSBOP00000040597	ENSSSCP00000051820	ENSTBEP00000014617	ENSTTRP00000011430
RABEP1	ENSP00000445408	ENSAMEP00000006511	ENSBTAP00000015290	ENSCJAP00000021149	ENSCPOP00000031060	ENSDNOP00000006823	ENSDORP00000006998	ENSECAP00000012348	ENSEEUP00000009389	ENSFCAP00000012400	ENSFDAP00000021139	ENSSTOP00000024045	ENSLAFP00000009488	ENSMMUP00000058524	ENSMAUP00000014111	ENSMODP00000020794	ENSMUSP00000075619	ENSMLUP00000013108	ENSNGAP00000020327	ENSOANP00000004428	ENSOCUP00000004136	ENSOGAP00000001429	ENSPTRP00000080445	ENSPANP00000022877	ENSPPYP00000008856	ENSPVAP00000002322	ENSRNOP00000050017	ENSRROP00000017456	ENSSBOP00000013182	ENSSSCP00000053183	ENSTBEP00000003946	ENSTTRP00000013981
RAC1	ENSP00000258737	ENSAMEP00000000661	ENSBTAP00000012170	ENSCJAP00000028459	ENSCPOP00000022339	ENSDNOP00000021066	ENSDORP00000013529	ENSECAP00000007748	ENSEEUP00000011431	ENSFCAP00000027027	ENSFDAP00000004939	ENSSTOP00000006062	ENSLAFP00000010737	ENSMMUP00000048981	ENSMAUP00000019222	ENSMODP00000009847	ENSMUSP00000098058	ENSMLUP00000008841	ENSNGAP00000009025	ENSOANP00000005195	ENSOCUP00000008574	ENSOGAP00000015245	ENSPTRP00000068561	ENSPANP00000006001	ENSPPYP00000019439		ENSRNOP00000001417	ENSRROP00000003638	ENSSBOP00000016398	ENSSSCP00000051179	ENSTBEP00000015073	ENSTTRP00000004698
RAD21	ENSP00000297338	ENSAMEP00000001753	ENSBTAP00000009607	ENSCJAP00000010832	ENSCPOP00000011923	ENSDNOP00000024738	ENSDORP00000004919	ENSECAP00000013956	ENSEEUP00000001303	ENSFCAP00000012495	ENSFDAP00000017243	ENSSTOP00000012822	ENSLAFP00000002350	ENSMMUP00000026698	ENSMAUP00000000063	ENSMODP00000005086	ENSMUSP00000022927	ENSMLUP00000005895	ENSNGAP00000018527	ENSOANP00000032002	ENSOCUP00000002233	ENSOGAP00000015247	ENSPTRP00000035102	ENSPANP00000014943	ENSPPYP00000021128	ENSPVAP00000013609	ENSRNOP00000006209	ENSRROP00000005718	ENSSBOP00000001560	ENSSSCP00000006424	ENSTBEP00000004847	ENSTTRP00000001836
RAD51B	ENSP00000419471	ENSAMEP00000015118	ENSBTAP00000025252	ENSCJAP00000027877	ENSCPOP00000009649	ENSDNOP00000030684	ENSDORP00000010143	ENSECAP00000011815	ENSEEUP00000001317	ENSFCAP00000007091	ENSFDAP00000013721	ENSSTOP00000014167	ENSLAFP00000012636	ENSMMUP00000042165	ENSMAUP00000004379	ENSMODP00000012669	ENSMUSP00000078490	ENSMLUP00000000626	ENSNGAP00000023145		ENSOCUP00000000520		ENSPTRP00000081962	ENSPANP00000045207	ENSPPYP00000006740	ENSPVAP00000011016	ENSRNOP00000068685	ENSRROP00000014327	ENSSBOP00000035896	ENSSSCP00000021921	ENSTBEP00000008426	ENSTTRP00000014685
RAF1	ENSP00000251849	ENSAMEP00000004971	ENSBTAP00000005930	ENSCJAP00000030803	ENSCPOP00000001093	ENSDNOP00000007174	ENSDORP00000014702	ENSECAP00000003552	ENSEEUP00000010378	ENSFCAP00000032389	ENSFDAP00000002766	ENSSTOP00000019531	ENSLAFP00000009699	ENSMMUP00000057089	ENSMAUP00000016226	ENSMODP00000007826	ENSMUSP00000000451	ENSMLUP00000016094	ENSNGAP00000019879	ENSOANP00000009042	ENSOCUP00000017549	ENSOGAP00000017545	ENSPTRP00000088719	ENSPANP00000009247	ENSPPYP00000014975	ENSPVAP00000005507	ENSRNOP00000013831	ENSRROP00000020528	ENSSBOP00000003114	ENSSSCP00000021146	ENSTBEP00000010618
RANBP2	ENSP00000283195	ENSAMEP00000013825	ENSBTAP00000042908	ENSCJAP00000002159	ENSCPOP00000000343	ENSDNOP00000033522	ENSDORP00000015949	ENSECAP00000006893	ENSEEUP00000007197	ENSFCAP00000038064	ENSFDAP00000008692	ENSSTOP00000020580	ENSLAFP00000000630	ENSMMUP00000027658	ENSMAUP00000013377	ENSMODP00000003555	ENSMUSP00000003310	ENSMLUP00000005088	ENSNGAP00000015105	ENSOANP00000007753	ENSOCUP00000001015	ENSOGAP00000020128	ENSPTRP00000065291	ENSPANP00000016643		ENSPVAP00000003675	ENSRNOP00000063941	ENSRROP00000006741	ENSSBOP00000038662	ENSSSCP00000024971	ENSTBEP00000000450	ENSTTRP00000007002
RAP1GDS1	ENSP00000407157	ENSAMEP00000014586	ENSBTAP00000009904	ENSCJAP00000032252	ENSCPOP00000025088	ENSDNOP00000018569	ENSDORP00000015184	ENSECAP00000018715	ENSEEUP00000012781	ENSFCAP00000016874	ENSFDAP00000016454	ENSSTOP00000030913	ENSLAFP00000003309	ENSMMUP00000029509	ENSMAUP00000015059	ENSMODP00000025917	ENSMUSP00000096173	ENSMLUP00000006387	ENSNGAP00000005071	ENSOANP00000030447	ENSOCUP00000014214	ENSOGAP00000005601	ENSPTRP00000053403	ENSPANP00000042331	ENSPPYP00000016684	ENSPVAP00000002854	ENSRNOP00000071795	ENSRROP00000020636	ENSSBOP00000031620	ENSSSCP00000026369	ENSTBEP00000001475	ENSTTRP00000001657
RARA	ENSP00000389993	ENSAMEP00000008395	ENSBTAP00000016586	ENSCJAP00000051262	ENSCPOP00000027518	ENSDNOP00000025029	ENSDORP00000021162	ENSECAP00000021050	ENSEEUP00000006090	ENSFCAP00000035501	ENSFDAP00000002679	ENSSTOP00000025927	ENSLAFP00000013626	ENSMMUP00000016392	ENSMAUP00000014806	ENSMODP00000016410	ENSMUSP00000069744	ENSMLUP00000007124	ENSNGAP00000000971		ENSOCUP00000016610	ENSOGAP00000019541	ENSPTRP00000053041	ENSPANP00000043544	ENSPPYP00000009510	ENSPVAP00000008096	ENSRNOP00000069776	ENSRROP00000017936	ENSSBOP00000036892	ENSSSCP00000056590	ENSTBEP00000003064	ENSTTRP00000016024
RB1	ENSP00000267163	ENSAMEP00000003851	ENSBTAP00000008728	ENSCJAP00000016760	ENSCPOP00000007795	ENSDNOP00000010350	ENSDORP00000019227	ENSECAP00000013310	ENSEEUP00000000067	ENSFCAP00000029155	ENSFDAP00000000301	ENSSTOP00000000834	ENSLAFP00000028512	ENSMMUP00000048858	ENSMAUP00000023832	ENSMODP00000013976	ENSMUSP00000022701	ENSMLUP00000007620	ENSNGAP00000018582	ENSOANP00000024505	ENSOCUP00000014109	ENSOGAP00000006677	ENSPTRP00000009974	ENSPANP00000018226	ENSPPYP00000006102	ENSPVAP00000002594	ENSRNOP00000021752	ENSRROP00000023286	ENSSBOP00000022740	ENSSSCP00000045843	ENSTBEP00000012563	ENSTTRP00000003992
RBM10	ENSP00000366829	ENSAMEP00000013707	ENSBTAP00000003758	ENSCJAP00000022263	ENSCPOP00000002670	ENSDNOP00000030624	ENSDORP00000027800	ENSECAP00000002218	ENSEEUP00000007573	ENSFCAP00000001296	ENSFDAP00000014801	ENSSTOP00000026171	ENSLAFP00000002423	ENSMMUP00000022940	ENSMAUP00000010899	ENSMODP00000013327	ENSMUSP00000111032	ENSMLUP00000011921	ENSNGAP00000020124	ENSOANP00000007216	ENSOCUP00000022556	ENSOGAP00000007661	ENSPTRP00000087039	ENSPANP00000000671	ENSPPYP00000022703	ENSPVAP00000006405	ENSRNOP00000072756	ENSRROP00000040291	ENSSBOP00000012435	ENSSSCP00000029380	ENSTBEP00000004782	ENSTTRP00000012964
RBM15	ENSP00000358799	ENSAMEP00000012128	ENSBTAP00000051477	ENSCJAP00000006209	ENSCPOP00000028107	ENSDNOP00000034749	ENSDORP00000005303	ENSECAP00000021076		ENSFCAP00000024261	ENSFDAP00000013394	ENSSTOP00000023139	ENSLAFP00000010784	ENSMMUP00000028619	ENSMAUP00000005230	ENSMODP00000002092	ENSMUSP00000054424	ENSMLUP00000006550	ENSNGAP00000008408	ENSOANP00000006378	ENSOCUP00000002103	ENSOGAP00000008231	ENSPTRP00000001864	ENSPANP00000010170	ENSPPYP00000001221	ENSPVAP00000006788	ENSRNOP00000064073	ENSRROP00000045210	ENSSBOP00000008991	ENSSSCP00000007262	ENSTBEP00000007216	ENSTTRP00000001236
RECQL4	ENSP00000483145	ENSAMEP00000005779	ENSBTAP00000047517	ENSCJAP00000039828	ENSCPOP00000014034	ENSDNOP00000002075	ENSDORP00000002158	ENSECAP00000016345	ENSEEUP00000004813	ENSFCAP00000013351	ENSFDAP00000006053		ENSLAFP00000007982	ENSMMUP00000020454	ENSMAUP00000006775	ENSMODP00000032954	ENSMUSP00000044363	ENSMLUP00000010324	ENSNGAP00000003694	ENSOANP00000005585		ENSOGAP00000011655	ENSPTRP00000076792	ENSPANP00000006478	ENSPPYP00000021290	ENSPVAP00000006403	ENSRNOP00000047177	ENSRROP00000034609	ENSSBOP00000009113	ENSSSCP00000031040		ENSTTRP00000009402
REL	ENSP00000295025	ENSAMEP00000019275	ENSBTAP00000020447	ENSCJAP00000016449	ENSCPOP00000010485	ENSDNOP00000008810	ENSDORP00000010704	ENSECAP00000002603		ENSFCAP00000007427	ENSFDAP00000017894	ENSSTOP00000005176	ENSLAFP00000011303	ENSMMUP00000014199	ENSMAUP00000022880	ENSMODP00000002644	ENSMUSP00000099928	ENSMLUP00000006813	ENSNGAP00000004086	ENSOANP00000019630	ENSOCUP00000004298	ENSOGAP00000012291	ENSPTRP00000085999	ENSPANP00000046284	ENSPPYP00000013818	ENSPVAP00000000336	ENSRNOP00000072332	ENSRROP00000007332	ENSSBOP00000040380	ENSSSCP00000055999		ENSTTRP00000012662
RET	ENSP00000344798	ENSAMEP00000017857	ENSBTAP00000000744	ENSCJAP00000029792	ENSCPOP00000012729	ENSDNOP00000015257	ENSDORP00000024192	ENSECAP00000002849		ENSFCAP00000012057	ENSFDAP00000006416	ENSSTOP00000001331	ENSLAFP00000014660	ENSMMUP00000020195	ENSMAUP00000003311	ENSMODP00000001452	ENSMUSP00000032201	ENSMLUP00000015919	ENSNGAP00000011675	ENSOANP00000005021	ENSOCUP00000009589	ENSOGAP00000010070	ENSPTRP00000004184	ENSPANP00000020151	ENSPPYP00000002579	ENSPVAP00000007683	ENSRNOP00000047793	ENSRROP00000034560	ENSSBOP00000004952	ENSSSCP00000010875	ENSTBEP00000009774	ENSTTRP00000001522
RHOA	ENSP00000400175	ENSAMEP00000013238	ENSBTAP00000005600	ENSCJAP00000007164	ENSCPOP00000031238	ENSDNOP00000027060	ENSDORP00000011621		ENSEEUP00000011893	ENSFCAP00000017917	ENSFDAP00000022186	ENSSTOP00000004082	ENSLAFP00000008151	ENSMMUP00000045801	ENSMAUP00000015743	ENSMODP00000033033	ENSMUSP00000007959	ENSMLUP00000018159	ENSNGAP00000005504	ENSOANP00000021775	ENSOCUP00000020472	ENSOGAP00000022534	ENSPTRP00000025759	ENSPANP00000039995	ENSPPYP00000015522	ENSPVAP00000008246	ENSRNOP00000066672	ENSRROP00000015417	ENSSBOP00000039519	ENSSSCP00000045785	ENSTBEP00000002077	ENSTTRP00000016460
RHOH	ENSP00000371219	ENSAMEP00000019532	ENSBTAP00000017893	ENSCJAP00000036033	ENSCPOP00000026711	ENSDNOP00000006407	ENSDORP00000027206	ENSECAP00000007551		ENSFCAP00000011495	ENSFDAP00000017109	ENSSTOP00000021471	ENSLAFP00000000150	ENSMMUP00000001387	ENSMAUP00000016972	ENSMODP00000035731	ENSMUSP00000031106	ENSMLUP00000000818	ENSNGAP00000004067	ENSOANP00000014696	ENSOCUP00000023639	ENSOGAP00000004975	ENSPTRP00000091785	ENSPANP00000000103	ENSPPYP00000016404		ENSRNOP00000003425	ENSRROP00000005100	ENSSBOP00000005526	ENSSSCP00000038839		ENSTTRP00000002664
RMI2	ENSP00000461206	ENSAMEP00000015533	ENSBTAP00000037296	ENSCJAP00000014012	ENSCPOP00000029823	ENSDNOP00000032887	ENSDORP00000021415				ENSFDAP00000006408		ENSLAFP00000028790	ENSMMUP00000055942	ENSMAUP00000000031	ENSMODP00000006314	ENSMUSP00000042676		ENSNGAP00000026503		ENSOCUP00000000823	ENSOGAP00000020954	ENSPTRP00000013261	ENSPANP00000027952	ENSPPYP00000008668		ENSRNOP00000033277	ENSRROP00000022910	ENSSBOP00000040511	ENSSSCP00000020501		ENSTTRP00000004509
RNF213	ENSP00000464087	ENSAMEP00000016124	ENSBTAP00000022896	ENSCJAP00000006093	ENSCPOP00000021806	ENSDNOP00000017824	ENSDORP00000010559	ENSECAP00000014157	ENSEEUP00000006683	ENSFCAP00000030649	ENSFDAP00000015183	ENSSTOP00000028230	ENSLAFP00000009897	ENSMMUP00000041947	ENSMAUP00000005221	ENSMODP00000002873	ENSMUSP00000091429	ENSMLUP00000010533	ENSNGAP00000001377	ENSOANP00000031120	ENSOCUP00000025745	ENSOGAP00000005360	ENSPTRP00000016584	ENSPANP00000045097	ENSPPYP00000009784	ENSPVAP00000013273	ENSRNOP00000049006	ENSRROP00000040892	ENSSBOP00000029921	ENSSSCP00000018165	ENSTBEP00000005496	ENSTTRP00000000507
RNF43	ENSP00000463069	ENSAMEP00000012281	ENSBTAP00000026797	ENSCJAP00000032002	ENSCPOP00000003096	ENSDNOP00000011510	ENSDORP00000021088	ENSECAP00000015347	ENSEEUP00000011222	ENSFCAP00000026166	ENSFDAP00000022578	ENSSTOP00000030394	ENSLAFP00000028018	ENSMMUP00000034779	ENSMAUP00000022807	ENSMODP00000018391	ENSMUSP00000130685	ENSMLUP00000005594	ENSNGAP00000004194	ENSOANP00000007252	ENSOCUP00000008382	ENSOGAP00000004392	ENSPTRP00000056398	ENSPANP00000020367	ENSPPYP00000009250	ENSPVAP00000002196	ENSRNOP00000010296	ENSRROP00000002016	ENSSBOP00000004613	ENSSSCP00000051795	ENSTBEP00000014278	ENSTTRP00000006476
ROS1	ENSP00000357494	ENSAMEP00000006181	ENSBTAP00000054767	ENSCJAP00000007852	ENSCPOP00000011703	ENSDNOP00000008177	ENSDORP00000006722	ENSECAP00000021339	ENSEEUP00000002574	ENSFCAP00000037681	ENSFDAP00000009425	ENSSTOP00000022654	ENSLAFP00000008224	ENSMMUP00000031282	ENSMAUP00000018477		ENSMUSP00000020045	ENSMLUP00000006999	ENSNGAP00000015809	ENSOANP00000019734	ENSOCUP00000002794	ENSOGAP00000004495	ENSPTRP00000080823	ENSPANP00000012112	ENSPPYP00000018987	ENSPVAP00000004074	ENSRNOP00000068996	ENSRROP00000024697	ENSSBOP00000019198	ENSSSCP00000022600	ENSTBEP00000014399	ENSTTRP00000010506
RPL10	ENSP00000413436		ENSBTAP00000054809	ENSCJAP00000047720					ENSEEUP00000002693	ENSFCAP00000032769	ENSFDAP00000019390		ENSLAFP00000025705			ENSMODP00000031580				ENSOANP00000017449	ENSOCUP00000013674	ENSOGAP00000000087		ENSPANP00000042590			ENSRNOP00000068975		ENSSBOP00000004059		ENSTBEP00000003232	ENSTTRP00000010815
RPL22	ENSP00000346088	ENSAMEP00000010374		ENSCJAP00000000228	ENSCPOP00000015486	ENSDNOP00000033316							ENSLAFP00000005335	ENSMMUP00000053835	ENSMAUP00000001409					ENSOANP00000004335	ENSOCUP00000019977	ENSOGAP00000013237	ENSPTRP00000000144	ENSPANP00000040706		ENSPVAP00000009209	ENSRNOP00000014905	ENSRROP00000028547			ENSTBEP00000007948	ENSTTRP00000009944
RPL5	ENSP00000359345					ENSDNOP00000032187		ENSECAP00000001805	ENSEEUP00000013332		ENSFDAP00000003335			ENSMMUP00000054658				ENSMLUP00000017119				ENSOGAP00000016266	ENSPTRP00000091468	ENSPANP00000007953	ENSPPYP00000001336			ENSRROP00000000785		ENSSSCP00000054901
RPN1	ENSP00000296255	ENSAMEP00000016057	ENSBTAP00000006847	ENSCJAP00000032374	ENSCPOP00000003692	ENSDNOP00000012535	ENSDORP00000023083	ENSECAP00000002798	ENSEEUP00000012156	ENSFCAP00000007621	ENSFDAP00000008905	ENSSTOP00000004193	ENSLAFP00000000177	ENSMMUP00000024084	ENSMAUP00000025858	ENSMODP00000036293	ENSMUSP00000032143	ENSMLUP00000015694	ENSNGAP00000003810	ENSOANP00000030629	ENSOCUP00000009549	ENSOGAP00000000817	ENSPTRP00000026461	ENSPANP00000001641	ENSPPYP00000015025	ENSPVAP00000005040	ENSRNOP00000066002	ENSRROP00000000257	ENSSBOP00000035016	ENSSSCP00000059145	ENSTBEP00000008324	ENSTTRP00000008233
RSPO2	ENSP00000276659	ENSAMEP00000013454	ENSBTAP00000018083	ENSCJAP00000012029	ENSCPOP00000026423	ENSDNOP00000022391	ENSDORP00000027172	ENSECAP00000022385	ENSEEUP00000002969	ENSFCAP00000005368	ENSFDAP00000010089	ENSSTOP00000021385	ENSLAFP00000015713	ENSMMUP00000014076	ENSMAUP00000010513	ENSMODP00000006466	ENSMUSP00000067325	ENSMLUP00000005961	ENSNGAP00000010966	ENSOANP00000023720	ENSOCUP00000000675	ENSOGAP00000019337	ENSPTRP00000063985	ENSPANP00000011705	ENSPPYP00000021114	ENSPVAP00000000402	ENSRNOP00000069239	ENSRROP00000005953	ENSSBOP00000011722	ENSSSCP00000006447	ENSTBEP00000009247	ENSTTRP00000010420
RSPO3	ENSP00000349131	ENSAMEP00000009956	ENSBTAP00000010680	ENSCJAP00000006662	ENSCPOP00000031654	ENSDNOP00000029132	ENSDORP00000006822	ENSECAP00000017651	ENSEEUP00000003979	ENSFCAP00000008488	ENSFDAP00000010904	ENSSTOP00000023393	ENSLAFP00000002613	ENSMMUP00000020135	ENSMAUP00000018566	ENSMODP00000022041	ENSMUSP00000090287	ENSMLUP00000003791	ENSNGAP00000023252	ENSOANP00000020916	ENSOCUP00000003190	ENSOGAP00000013038	ENSPTRP00000031716	ENSPANP00000011885	ENSPPYP00000019027	ENSPVAP00000002748	ENSRNOP00000015395	ENSRROP00000022237	ENSSBOP00000016625	ENSSSCP00000031989	ENSTBEP00000011153	ENSTTRP00000003573
RUNX1	ENSP00000340690	ENSAMEP00000005660	ENSBTAP00000006224	ENSCJAP00000005127	ENSCPOP00000021315	ENSDNOP00000011650	ENSDORP00000004065	ENSECAP00000003260		ENSFCAP00000026343	ENSFDAP00000002615	ENSSTOP00000017745	ENSLAFP00000003579	ENSMMUP00000002205		ENSMODP00000026321	ENSMUSP00000023673	ENSMLUP00000005300	ENSNGAP00000018069	ENSOANP00000003882	ENSOCUP00000011814	ENSOGAP00000020115	ENSPTRP00000092866	ENSPANP00000025646	ENSPPYP00000012719	ENSPVAP00000001513	ENSRNOP00000070750	ENSRROP00000037635	ENSSBOP00000031518	ENSSSCP00000041677	ENSTBEP00000000160	ENSTTRP00000013431
RUNX1T1	ENSP00000379520	ENSAMEP00000007467	ENSBTAP00000023058	ENSCJAP00000000262	ENSCPOP00000023431	ENSDNOP00000031350	ENSDORP00000012739	ENSECAP00000000198	ENSEEUP00000003648	ENSFCAP00000021988	ENSFDAP00000016469	ENSSTOP00000028651	ENSLAFP00000004843	ENSMMUP00000053022	ENSMAUP00000020442	ENSMODP00000009316	ENSMUSP00000127109	ENSMLUP00000004181	ENSNGAP00000012233	ENSOANP00000003042	ENSOCUP00000003254	ENSOGAP00000011111	ENSPTRP00000075111	ENSPANP00000038340	ENSPPYP00000021022	ENSPVAP00000007988	ENSRNOP00000071431	ENSRROP00000018201	ENSSBOP00000028073	ENSSSCP00000058827	ENSTBEP00000008916	ENSTTRP00000016123
SALL4	ENSP00000217086	ENSAMEP00000013959	ENSBTAP00000004035	ENSCJAP00000001028	ENSCPOP00000031583	ENSDNOP00000033991	ENSDORP00000012074	ENSECAP00000016176	ENSEEUP00000003312	ENSFCAP00000035817	ENSFDAP00000009924	ENSSTOP00000019589	ENSLAFP00000003593	ENSMMUP00000005165	ENSMAUP00000016781	ENSMODP00000020476	ENSMUSP00000029061	ENSMLUP00000006449	ENSNGAP00000017391	ENSOANP00000013807	ENSOCUP00000025620	ENSOGAP00000012360	ENSPTRP00000075943	ENSPANP00000014588	ENSPPYP00000012445	ENSPVAP00000001963	ENSRNOP00000067726	ENSRROP00000025708	ENSSBOP00000027156	ENSSSCP00000007969	ENSTBEP00000011071	ENSTTRP00000007329
SBDS	ENSP00000246868	ENSAMEP00000019202	ENSBTAP00000005296	ENSCJAP00000045435	ENSCPOP00000028484	ENSDNOP00000033914	ENSDORP00000016647	ENSECAP00000006328	ENSEEUP00000004320	ENSFCAP00000022055	ENSFDAP00000022977	ENSSTOP00000016945	ENSLAFP00000007359	ENSMMUP00000041789	ENSMAUP00000025804	ENSMODP00000008239	ENSMUSP00000026387	ENSMLUP00000012355	ENSNGAP00000009395	ENSOANP00000012224	ENSOCUP00000002752	ENSOGAP00000008078	ENSPTRP00000032899	ENSPANP00000017991	ENSPPYP00000019630	ENSPVAP00000008832	ENSRNOP00000001190	ENSRROP00000037082	ENSSBOP00000011274	ENSSSCP00000008258	ENSTBEP00000001011	ENSTTRP00000003691
SDC4	ENSP00000361818	ENSAMEP00000004475	ENSBTAP00000054678	ENSCJAP00000032285	ENSCPOP00000026990	ENSDNOP00000009257	ENSDORP00000024309	ENSECAP00000017943	ENSEEUP00000011925	ENSFCAP00000022281	ENSFDAP00000011228	ENSSTOP00000008348	ENSLAFP00000006834	ENSMMUP00000048423	ENSMAUP00000022048	ENSMODP00000020228	ENSMUSP00000017153	ENSMLUP00000017511	ENSNGAP00000014250	ENSOANP00000026427	ENSOCUP00000007856	ENSOGAP00000006527	ENSPTRP00000083321	ENSPANP00000017659	ENSPPYP00000012352	ENSPVAP00000008261	ENSRNOP00000019386	ENSRROP00000042411	ENSSBOP00000011533	ENSSSCP00000048536	ENSTBEP00000012986	ENSTTRP00000013096
SDHA	ENSP00000264932	ENSAMEP00000008969	ENSBTAP00000054495	ENSCJAP00000032442	ENSCPOP00000008014	ENSDNOP00000020439	ENSDORP00000016368	ENSECAP00000002219	ENSEEUP00000013305	ENSFCAP00000021727	ENSFDAP00000008066	ENSSTOP00000003352	ENSLAFP00000015368	ENSMMUP00000048667	ENSMAUP00000023754	ENSMODP00000000746	ENSMUSP00000022062	ENSMLUP00000015505	ENSNGAP00000004106	ENSOANP00000016099	ENSOCUP00000025370	ENSOGAP00000009267	ENSPTRP00000048366	ENSPANP00000004110	ENSPPYP00000022380	ENSPVAP00000008767	ENSRNOP00000018336	ENSRROP00000028594	ENSSBOP00000015680	ENSSSCP00000026945	ENSTBEP00000005021	ENSTTRP00000005884
SDHAF2	ENSP00000301761	ENSAMEP00000017541	ENSBTAP00000020305	ENSCJAP00000035772	ENSCPOP00000009294	ENSDNOP00000028396	ENSDORP00000024040	ENSECAP00000017239		ENSFCAP00000012686	ENSFDAP00000016245	ENSSTOP00000006933	ENSLAFP00000003443		ENSMAUP00000011139	ENSMODP00000025473	ENSMUSP00000025570	ENSMLUP00000001642	ENSNGAP00000009248	ENSOANP00000008960	ENSOCUP00000001442	ENSOGAP00000014448	ENSPTRP00000006437	ENSPANP00000012237	ENSPPYP00000003677		ENSRNOP00000028028	ENSRROP00000028182	ENSSBOP00000017367	ENSSSCP00000051992	ENSTBEP00000009065	ENSTTRP00000010515
SDHB	ENSP00000364649	ENSAMEP00000000598	ENSBTAP00000010949	ENSCJAP00000014726	ENSCPOP00000016919	ENSDNOP00000006081	ENSDORP00000013699	ENSECAP00000009904	ENSEEUP00000004153	ENSFCAP00000028377	ENSFDAP00000005363	ENSSTOP00000005025	ENSLAFP00000015488	ENSMMUP00000002161	ENSMAUP00000016692	ENSMODP00000039683	ENSMUSP00000010007	ENSMLUP00000000031	ENSNGAP00000017136	ENSOANP00000018596		ENSOGAP00000007939	ENSPTRP00000000434	ENSPANP00000022298	ENSPPYP00000002105	ENSPVAP00000009227	ENSRNOP00000010593	ENSRROP00000036687	ENSSBOP00000013058	ENSSSCP00000022052	ENSTBEP00000004127	ENSTTRP00000014734
SDHC	ENSP00000356953	ENSAMEP00000016186	ENSBTAP00000021075	ENSCJAP00000008654	ENSCPOP00000022130	ENSDNOP00000009197	ENSDORP00000016753	ENSECAP00000012019	ENSEEUP00000007288	ENSFCAP00000028542	ENSFDAP00000003793	ENSSTOP00000005871	ENSLAFP00000006935	ENSMMUP00000038516	ENSMAUP00000009609	ENSMODP00000006187	ENSMUSP00000106968	ENSMLUP00000007081	ENSNGAP00000021593	ENSOANP00000014842		ENSOGAP00000012317	ENSPTRP00000087692	ENSPANP00000046365		ENSPVAP00000005246	ENSRNOP00000004228	ENSRROP00000013653	ENSSBOP00000000079	ENSSSCP00000049607		ENSTTRP00000008756
SDHD	ENSP00000364699	ENSAMEP00000004283	ENSBTAP00000021636	ENSCJAP00000020254	ENSCPOP00000002878	ENSDNOP00000029476	ENSDORP00000023944	ENSECAP00000022846	ENSEEUP00000011922	ENSFCAP00000034800	ENSFDAP00000023398	ENSSTOP00000027190	ENSLAFP00000002311	ENSMMUP00000036733	ENSMAUP00000020778	ENSMODP00000017983	ENSMUSP00000000175	ENSMLUP00000011142	ENSNGAP00000008673		ENSOCUP00000020650	ENSOGAP00000020153	ENSPTRP00000089179	ENSPANP00000030640	ENSPPYP00000004440	ENSPVAP00000009068	ENSRNOP00000055942	ENSRROP00000023554	ENSSBOP00000022162	ENSSSCP00000034467	ENSTBEP00000010249	ENSTTRP00000009979
SET	ENSP00000318012	ENSAMEP00000016565	ENSBTAP00000027913	ENSCJAP00000047943	ENSCPOP00000018445		ENSDORP00000020036	ENSECAP00000007313		ENSFCAP00000005430	ENSFDAP00000014029		ENSLAFP00000025846	ENSMMUP00000026282		ENSMODP00000021816					ENSOCUP00000021035	ENSOGAP00000016867		ENSPANP00000028789	ENSPPYP00000022033	ENSPVAP00000003249		ENSRROP00000031868	ENSSBOP00000017938			ENSTTRP00000011003
SETBP1	ENSP00000282030		ENSBTAP00000024078	ENSCJAP00000007328	ENSCPOP00000023767	ENSDNOP00000000930	ENSDORP00000006014	ENSECAP00000017250	ENSEEUP00000006985	ENSFCAP00000006813	ENSFDAP00000016947	ENSSTOP00000025081	ENSLAFP00000002883	ENSMMUP00000041251		ENSMODP00000003750	ENSMUSP00000025430	ENSMLUP00000012153	ENSNGAP00000015330	ENSOANP00000010118	ENSOCUP00000008361	ENSOGAP00000009315	ENSPTRP00000016977	ENSPANP00000007405	ENSPPYP00000010250	ENSPVAP00000005554	ENSRNOP00000021717	ENSRROP00000000330	ENSSBOP00000017073	ENSSSCP00000004844	ENSTBEP00000013494	ENSTTRP00000013729
SF3B1	ENSP00000335321	ENSAMEP00000014570	ENSBTAP00000011734	ENSCJAP00000007188	ENSCPOP00000008395	ENSDNOP00000009114	ENSDORP00000002254	ENSECAP00000019342	ENSEEUP00000000745	ENSFCAP00000037968	ENSFDAP00000009493	ENSSTOP00000031931	ENSLAFP00000001639	ENSMMUP00000046546	ENSMAUP00000007497	ENSMODP00000015370	ENSMUSP00000027127	ENSMLUP00000000782	ENSNGAP00000023297	ENSOANP00000022494	ENSOCUP00000026341	ENSOGAP00000000236	ENSPTRP00000021823	ENSPANP00000006146	ENSPPYP00000014574	ENSPVAP00000007842	ENSRNOP00000019126	ENSRROP00000014220	ENSSBOP00000006307	ENSSSCP00000017031	ENSTBEP00000007559	ENSTTRP00000003203
SFPQ	ENSP00000349748	ENSAMEP00000000876	ENSBTAP00000021719	ENSCJAP00000044375	ENSCPOP00000013536	ENSDNOP00000030842	ENSDORP00000007610	ENSECAP00000000482		ENSFCAP00000023980	ENSFDAP00000009808	ENSSTOP00000012551	ENSLAFP00000013378	ENSMMUP00000025177	ENSMAUP00000004784	ENSMODP00000022371	ENSMUSP00000030623	ENSMLUP00000022163	ENSNGAP00000001202	ENSOANP00000014004	ENSOCUP00000001616	ENSOGAP00000017737	ENSPTRP00000069966	ENSPANP00000006715	ENSPPYP00000001801	ENSPVAP00000001761	ENSRNOP00000074636	ENSRROP00000034895	ENSSBOP00000035536	ENSSSCP00000038653	ENSTBEP00000005385	ENSTTRP00000013207
SFRP4	ENSP00000410715	ENSAMEP00000015031	ENSBTAP00000020424	ENSCJAP00000023075	ENSCPOP00000009334	ENSDNOP00000012349	ENSDORP00000003151	ENSECAP00000009467	ENSEEUP00000000341	ENSFCAP00000020082	ENSFDAP00000019314	ENSSTOP00000011371	ENSLAFP00000017217	ENSMMUP00000027760	ENSMAUP00000021007	ENSMODP00000015758	ENSMUSP00000002883	ENSMLUP00000003820	ENSNGAP00000008150	ENSOANP00000018389	ENSOCUP00000013636	ENSOGAP00000005075	ENSPTRP00000032616	ENSPANP00000022896	ENSPPYP00000019758	ENSPVAP00000013265	ENSRNOP00000075046	ENSRROP00000044543	ENSSBOP00000027173	ENSSSCP00000038384	ENSTBEP00000012640	ENSTTRP00000003857
SH2B3	ENSP00000345492	ENSAMEP00000014522	ENSBTAP00000029616	ENSCJAP00000021578	ENSCPOP00000001255	ENSDNOP00000012168		ENSECAP00000005095	ENSEEUP00000013257	ENSFCAP00000002925	ENSFDAP00000018144	ENSSTOP00000000868	ENSLAFP00000006234	ENSMMUP00000002972	ENSMAUP00000025774	ENSMODP00000031686	ENSMUSP00000083490	ENSMLUP00000014165	ENSNGAP00000020616	ENSOANP00000007583	ENSOCUP00000017958	ENSOGAP00000022348	ENSPTRP00000009268	ENSPANP00000006136	ENSPPYP00000005660	ENSPVAP00000012430	ENSRNOP00000038125	ENSRROP00000010147	ENSSBOP00000013615	ENSSSCP00000010497	ENSTBEP00000008213	ENSTTRP00000000894
SH3GL1	ENSP00000269886	ENSAMEP00000002144	ENSBTAP00000007890	ENSCJAP00000013762	ENSCPOP00000019516	ENSDNOP00000018818	ENSDORP00000011649	ENSECAP00000022327		ENSFCAP00000020920	ENSFDAP00000008387	ENSSTOP00000007685	ENSLAFP00000025106	ENSMMUP00000046904	ENSMAUP00000009808	ENSMODP00000001111	ENSMUSP00000003268	ENSMLUP00000010330	ENSNGAP00000023717	ENSOANP00000020362		ENSOGAP00000001964	ENSPTRP00000017525	ENSPANP00000044046	ENSPPYP00000010546	ENSPVAP00000015972	ENSRNOP00000066789	ENSRROP00000033132		ENSSSCP00000014357		ENSTTRP00000001612
SIX1	ENSP00000247182	ENSAMEP00000003111	ENSBTAP00000016104	ENSCJAP00000035508	ENSCPOP00000027231	ENSDNOP00000032397	ENSDORP00000016202	ENSECAP00000020329	ENSEEUP00000012395	ENSFCAP00000025259	ENSFDAP00000016456	ENSSTOP00000018000	ENSLAFP00000011704		ENSMAUP00000020979	ENSMODP00000010746	ENSMUSP00000059026	ENSMLUP00000002119	ENSNGAP00000003886	ENSOANP00000022579	ENSOCUP00000012260	ENSOGAP00000011591	ENSPTRP00000070117	ENSPANP00000036446	ENSPPYP00000006675	ENSPVAP00000014427	ENSRNOP00000037345	ENSRROP00000021866	ENSSBOP00000009378	ENSSSCP00000005467	ENSTBEP00000006488	ENSTTRP00000013114
SLC34A2	ENSP00000371483	ENSAMEP00000019136	ENSBTAP00000002023	ENSCJAP00000024604	ENSCPOP00000016205	ENSDNOP00000034202	ENSDORP00000015148	ENSECAP00000011338	ENSEEUP00000010001	ENSFCAP00000033894	ENSFDAP00000007499	ENSSTOP00000011627	ENSLAFP00000018716	ENSMMUP00000027823	ENSMAUP00000017148	ENSMODP00000038321	ENSMUSP00000092380	ENSMLUP00000000634	ENSNGAP00000001066	ENSOANP00000010689	ENSOCUP00000002559	ENSOGAP00000005733	ENSPTRP00000027486	ENSPANP00000018530	ENSPPYP00000016368	ENSPVAP00000008764	ENSRNOP00000050889	ENSRROP00000013907	ENSSBOP00000013825	ENSSSCP00000009335	ENSTBEP00000011496	ENSTTRP00000005760
SLC45A3	ENSP00000356113	ENSAMEP00000001647	ENSBTAP00000010116	ENSCJAP00000020182	ENSCPOP00000017382	ENSDNOP00000012577	ENSDORP00000008717	ENSECAP00000007240	ENSEEUP00000002517	ENSFCAP00000006250	ENSFDAP00000013534	ENSSTOP00000006316	ENSLAFP00000013468	ENSMMUP00000005506	ENSMAUP00000014848	ENSMODP00000002228	ENSMUSP00000027695	ENSMLUP00000010503	ENSNGAP00000000165	ENSOANP00000024167	ENSOCUP00000017971	ENSOGAP00000009365	ENSPTRP00000003188	ENSPANP00000003463	ENSPPYP00000000321	ENSPVAP00000006281	ENSRNOP00000010242	ENSRROP00000005851	ENSSBOP00000019006	ENSSSCP00000042469	ENSTBEP00000013461	ENSTTRP00000009912
SMAD2	ENSP00000262160	ENSAMEP00000013534	ENSBTAP00000017649	ENSCJAP00000008523	ENSCPOP00000012060	ENSDNOP00000007209	ENSDORP00000018085	ENSECAP00000013038	ENSEEUP00000007036	ENSFCAP00000012303	ENSFDAP00000015181	ENSSTOP00000003397	ENSLAFP00000000114	ENSMMUP00000010269	ENSMAUP00000004976	ENSMODP00000012005	ENSMUSP00000130115	ENSMLUP00000008070	ENSNGAP00000011106	ENSOANP00000003129	ENSOCUP00000009717	ENSOGAP00000000398	ENSPTRP00000062376	ENSPANP00000037043	ENSPPYP00000010275	ENSPVAP00000007326	ENSRNOP00000075341	ENSRROP00000023441	ENSSBOP00000040315	ENSSSCP00000050281	ENSTBEP00000014002	ENSTTRP00000002462
SMAD3	ENSP00000332973	ENSAMEP00000003536	ENSBTAP00000016728	ENSCJAP00000046774	ENSCPOP00000031052	ENSDNOP00000032935	ENSDORP00000023202	ENSECAP00000018159		ENSFCAP00000034334	ENSFDAP00000005300	ENSSTOP00000009229	ENSLAFP00000017777	ENSMMUP00000041841	ENSMAUP00000025877	ENSMODP00000012007	ENSMUSP00000034973	ENSMLUP00000001990	ENSNGAP00000025649	ENSOANP00000021384	ENSOCUP00000027151	ENSOGAP00000012739	ENSPTRP00000090625	ENSPANP00000014165	ENSPPYP00000007465	ENSPVAP00000002481	ENSRNOP00000037346	ENSRROP00000006108	ENSSBOP00000007959	ENSSSCP00000005327	ENSTBEP00000003369	ENSTTRP00000002846
SMARCA4	ENSP00000343896	ENSAMEP00000011554	ENSBTAP00000025598	ENSCJAP00000011400	ENSCPOP00000014021	ENSDNOP00000025579	ENSDORP00000002392	ENSECAP00000007899		ENSFCAP00000004524	ENSFDAP00000002520	ENSSTOP00000024406	ENSLAFP00000001199	ENSMMUP00000015797	ENSMAUP00000023690	ENSMODP00000007805	ENSMUSP00000096547	ENSMLUP00000016392	ENSNGAP00000023249	ENSOANP00000024058	ENSOCUP00000001538	ENSOGAP00000017699	ENSPTRP00000073124	ENSPANP00000037200	ENSPPYP00000010731	ENSPVAP00000007350	ENSRNOP00000013166	ENSRROP00000045594	ENSSBOP00000026971	ENSSSCP00000031107	ENSTBEP00000000642	ENSTTRP00000009020
SMARCB1	ENSP00000263121	ENSAMEP00000014404	ENSBTAP00000013170	ENSCJAP00000019885	ENSCPOP00000026738	ENSDNOP00000008548	ENSDORP00000002517	ENSECAP00000006259	ENSEEUP00000009577	ENSFCAP00000003754	ENSFDAP00000010637	ENSSTOP00000011122	ENSLAFP00000005764	ENSMMUP00000011937	ENSMAUP00000024038	ENSMODP00000027315	ENSMUSP00000000925	ENSMLUP00000004537	ENSNGAP00000008015	ENSOANP00000019292	ENSOCUP00000010907	ENSOGAP00000008879	ENSPTRP00000040536	ENSPANP00000017438	ENSPPYP00000012976	ENSPVAP00000010280	ENSRNOP00000070723	ENSRROP00000012853	ENSSBOP00000030873	ENSSSCP00000010743	ENSTBEP00000014986	ENSTTRP00000001924
SMARCD1	ENSP00000378414	ENSAMEP00000001259	ENSBTAP00000001284	ENSCJAP00000049856	ENSCPOP00000028946	ENSDNOP00000005899	ENSDORP00000003439	ENSECAP00000019574	ENSEEUP00000012986	ENSFCAP00000035713	ENSFDAP00000021733	ENSSTOP00000024844	ENSLAFP00000000537	ENSMMUP00000008601	ENSMAUP00000021794		ENSMUSP00000023759	ENSMLUP00000004662	ENSNGAP00000002776		ENSOCUP00000013505	ENSOGAP00000009066	ENSPTRP00000071433	ENSPANP00000011700	ENSPPYP00000005143	ENSPVAP00000006334	ENSRNOP00000075525	ENSRROP00000005009	ENSSBOP00000002777	ENSSSCP00000049871	ENSTBEP00000004132	ENSTTRP00000000951
SMARCE1	ENSP00000323967		ENSBTAP00000020356	ENSCJAP00000024993	ENSCPOP00000000150	ENSDNOP00000005912	ENSDORP00000015052	ENSECAP00000020116	ENSEEUP00000004031	ENSFCAP00000008948	ENSFDAP00000007120	ENSSTOP00000001935	ENSLAFP00000013037		ENSMAUP00000004703	ENSMODP00000016507	ENSMUSP00000099422	ENSMLUP00000004194	ENSNGAP00000013990	ENSOANP00000006925	ENSOCUP00000022685	ENSOGAP00000017407	ENSPTRP00000068187		ENSPPYP00000009502	ENSPVAP00000010708	ENSRNOP00000014230	ENSRROP00000008868	ENSSBOP00000000401	ENSSSCP00000044752	ENSTBEP00000000676	ENSTTRP00000013168
SMO	ENSP00000249373	ENSAMEP00000005502	ENSBTAP00000017670	ENSCJAP00000018990	ENSCPOP00000011817	ENSDNOP00000028559	ENSDORP00000004962	ENSECAP00000004254	ENSEEUP00000000778	ENSFCAP00000024208	ENSFDAP00000009246	ENSSTOP00000010265	ENSLAFP00000011156	ENSMMUP00000015878	ENSMAUP00000008875	ENSMODP00000018347	ENSMUSP00000001812	ENSMLUP00000000880	ENSNGAP00000019512	ENSOANP00000018141	ENSOCUP00000011347	ENSOGAP00000012270	ENSPTRP00000067533	ENSPANP00000016641	ENSPPYP00000020186	ENSPVAP00000003190	ENSRNOP00000011356	ENSRROP00000011831	ENSSBOP00000037111	ENSSSCP00000017553	ENSTBEP00000004298	ENSTTRP00000008000
SND1	ENSP00000346762	ENSAMEP00000005027	ENSBTAP00000014154	ENSCJAP00000032645	ENSCPOP00000005638	ENSDNOP00000005285	ENSDORP00000016058	ENSECAP00000010447	ENSEEUP00000013472	ENSFCAP00000007685	ENSFDAP00000007339	ENSSTOP00000001921	ENSLAFP00000008133	ENSMMUP00000020240		ENSMODP00000018972	ENSMUSP00000001460	ENSMLUP00000015627	ENSNGAP00000008110	ENSOANP00000001266	ENSOCUP00000001391	ENSOGAP00000011970	ENSPTRP00000039059	ENSPANP00000044719	ENSPPYP00000020159	ENSPVAP00000013151	ENSRNOP00000041531	ENSRROP00000017892	ENSSBOP00000033251	ENSSSCP00000017574	ENSTBEP00000003478	ENSTTRP00000005733
SOCS1	ENSP00000329418	ENSAMEP00000015529	ENSBTAP00000005753	ENSCJAP00000029523	ENSCPOP00000019221	ENSDNOP00000034952	ENSDORP00000021750	ENSECAP00000022763			ENSFDAP00000003325	ENSSTOP00000020780	ENSLAFP00000026943	ENSMMUP00000014368	ENSMAUP00000016510	ENSMODP00000006326	ENSMUSP00000038121	ENSMLUP00000000610	ENSNGAP00000024665	ENSOANP00000019703	ENSOCUP00000019110	ENSOGAP00000021005	ENSPTRP00000013256	ENSPANP00000013900	ENSPPYP00000008028	ENSPVAP00000005096	ENSRNOP00000003458	ENSRROP00000001713	ENSSBOP00000005568	ENSSSCP00000024749
SPEN	ENSP00000364912	ENSAMEP00000012429	ENSBTAP00000024930	ENSCJAP00000046060	ENSCPOP00000021991	ENSDNOP00000028665	ENSDORP00000026524	ENSECAP00000006962	ENSEEUP00000009383	ENSFCAP00000009438	ENSFDAP00000017952	ENSSTOP00000023742	ENSLAFP00000003776	ENSMMUP00000010529	ENSMAUP00000006437	ENSMODP00000031808	ENSMUSP00000101412	ENSMLUP00000009294	ENSNGAP00000000890	ENSOANP00000006611	ENSOCUP00000009327	ENSOGAP00000017035	ENSPTRP00000000386	ENSPANP00000005525	ENSPPYP00000002129	ENSPVAP00000013011	ENSRNOP00000059120	ENSRROP00000023713	ENSSBOP00000024583	ENSSSCP00000057938	ENSTBEP00000003182	ENSTTRP00000014881
SPOP	ENSP00000377001	ENSAMEP00000012989	ENSBTAP00000007660	ENSCJAP00000013283	ENSCPOP00000028500	ENSDNOP00000006384	ENSDORP00000001569	ENSECAP00000016160	ENSEEUP00000001377	ENSFCAP00000002430	ENSFDAP00000012158	ENSSTOP00000007024	ENSLAFP00000002753	ENSMMUP00000024681	ENSMAUP00000002059		ENSMUSP00000103350	ENSMLUP00000010040	ENSNGAP00000008390		ENSOCUP00000014374	ENSOGAP00000011468	ENSPTRP00000015931	ENSPANP00000030780	ENSPPYP00000010012	ENSPVAP00000004141	ENSRNOP00000006230	ENSRROP00000041927	ENSSBOP00000031423	ENSSSCP00000020881	ENSTBEP00000001547	ENSTTRP00000007587
SRC	ENSP00000362668	ENSAMEP00000012975	ENSBTAP00000011767	ENSCJAP00000040054	ENSCPOP00000021377	ENSDNOP00000025371	ENSDORP00000015316	ENSECAP00000010024	ENSEEUP00000005236	ENSFCAP00000006486	ENSFDAP00000006327	ENSSTOP00000014871	ENSLAFP00000025295	ENSMMUP00000026505	ENSMAUP00000008547	ENSMODP00000000300	ENSMUSP00000090237	ENSMLUP00000017214	ENSNGAP00000003281		ENSOCUP00000008260	ENSOGAP00000013887	ENSPTRP00000076797	ENSPANP00000029342	ENSPPYP00000012270	ENSPVAP00000016775	ENSRNOP00000071837	ENSRROP00000019991	ENSSBOP00000026582	ENSSSCP00000029882	ENSTBEP00000002897	ENSTTRP00000005378
SRSF2	ENSP00000376276	ENSAMEP00000014349	ENSBTAP00000024299	ENSCJAP00000046899		ENSDNOP00000000330	ENSDORP00000013597		ENSEEUP00000008808	ENSFCAP00000032238	ENSFDAP00000003124	ENSSTOP00000023495	ENSLAFP00000006280	ENSMMUP00000034012	ENSMAUP00000025853	ENSMODP00000001893	ENSMUSP00000090059	ENSMLUP00000022051	ENSNGAP00000023041	ENSOANP00000004292	ENSOCUP00000017218	ENSOGAP00000019998	ENSPTRP00000043428	ENSPANP00000016220	ENSPPYP00000009735	ENSPVAP00000013442	ENSRNOP00000059012	ENSRROP00000038100	ENSSBOP00000026446	ENSSSCP00000049300	ENSTBEP00000012414
SRSF3	ENSP00000362820		ENSBTAP00000049550		ENSCPOP00000025282	ENSDNOP00000000314	ENSDORP00000018365	ENSECAP00000016378		ENSFCAP00000022934	ENSFDAP00000020186	ENSSTOP00000018285	ENSLAFP00000015242	ENSMMUP00000054845	ENSMAUP00000010687	ENSMODP00000016940	ENSMUSP00000117045	ENSMLUP00000021270	ENSNGAP00000013742		ENSOCUP00000005776	ENSOGAP00000000452	ENSPTRP00000062255	ENSPANP00000012525	ENSPPYP00000018510	ENSPVAP00000013783	ENSRNOP00000000627	ENSRROP00000042770	ENSSBOP00000010717	ENSSSCP00000047495	ENSTBEP00000010615	ENSTTRP00000012755
SS18	ENSP00000414516	ENSAMEP00000014929	ENSBTAP00000015327	ENSCJAP00000029928	ENSCPOP00000032685	ENSDNOP00000032620	ENSDORP00000008753	ENSECAP00000005988	ENSEEUP00000014121	ENSFCAP00000038564	ENSFDAP00000008248	ENSSTOP00000014060	ENSLAFP00000005228	ENSMMUP00000056949	ENSMAUP00000021769	ENSMODP00000026870	ENSMUSP00000046320	ENSMLUP00000000101	ENSNGAP00000010811	ENSOANP00000014422	ENSOCUP00000007845	ENSOGAP00000002846	ENSPTRP00000016892	ENSPANP00000002566	ENSPPYP00000010187	ENSPVAP00000009385	ENSRNOP00000038436	ENSRROP00000039520	ENSSBOP00000033499	ENSSSCP00000004024	ENSTBEP00000000609	ENSTTRP00000006956
SS18L1	ENSP00000333012	ENSAMEP00000014204	ENSBTAP00000019202	ENSCJAP00000026486	ENSCPOP00000002289	ENSDNOP00000006971	ENSDORP00000018108	ENSECAP00000016042	ENSEEUP00000011929	ENSFCAP00000015717	ENSFDAP00000012727	ENSSTOP00000023608	ENSLAFP00000025526	ENSMMUP00000016549	ENSMAUP00000018105	ENSMODP00000016973	ENSMUSP00000041288	ENSMLUP00000014314	ENSNGAP00000017987	ENSOANP00000005347	ENSOCUP00000023150	ENSOGAP00000018066	ENSPTRP00000023575	ENSPANP00000014492	ENSPPYP00000012511	ENSPVAP00000016906	ENSRNOP00000072296	ENSRROP00000033019	ENSSBOP00000009346	ENSSSCP00000049927		ENSTTRP00000010486
SSX1	ENSP00000366118	ENSAMEP00000013477	ENSBTAP00000042576	ENSCJAP00000027242		ENSDNOP00000020991		ENSECAP00000003532	ENSEEUP00000003669	ENSFCAP00000025263		ENSSTOP00000021929	ENSLAFP00000003781	ENSMMUP00000021164	ENSMAUP00000002279		ENSMUSP00000100066	ENSMLUP00000001640	ENSNGAP00000019059		ENSOCUP00000006909	ENSOGAP00000021690	ENSPTRP00000086791	ENSPANP00000008546		ENSPVAP00000001670	ENSRNOP00000064611	ENSRROP00000011904	ENSSBOP00000030983		ENSTBEP00000001484	ENSTTRP00000013482
SSX2	ENSP00000338796	ENSAMEP00000013477	ENSBTAP00000042576	ENSCJAP00000027242		ENSDNOP00000020991		ENSECAP00000003532	ENSEEUP00000003669	ENSFCAP00000025263		ENSSTOP00000021929	ENSLAFP00000003781	ENSMMUP00000010549	ENSMAUP00000002279		ENSMUSP00000100066	ENSMLUP00000001640	ENSNGAP00000019059		ENSOCUP00000006909	ENSOGAP00000021690	ENSPTRP00000082344			ENSPVAP00000001670	ENSRNOP00000064611	ENSRROP00000018228	ENSSBOP00000030983		ENSTBEP00000001484	ENSTTRP00000013482
SSX4	ENSP00000469011	ENSAMEP00000013477	ENSBTAP00000042576	ENSCJAP00000027242		ENSDNOP00000020991		ENSECAP00000003532	ENSEEUP00000003669	ENSFCAP00000025263		ENSSTOP00000021929	ENSLAFP00000003781	ENSMMUP00000041092	ENSMAUP00000002279		ENSMUSP00000100066	ENSMLUP00000001640	ENSNGAP00000019059		ENSOCUP00000006909	ENSOGAP00000021690	ENSPTRP00000076181	ENSPANP00000021469	ENSPPYP00000023433	ENSPVAP00000001670	ENSRNOP00000064611	ENSRROP00000001386	ENSSBOP00000030983		ENSTBEP00000001484	ENSTTRP00000013482
STAG2	ENSP00000360202	ENSAMEP00000016659	ENSBTAP00000012029	ENSCJAP00000038254	ENSCPOP00000027465	ENSDNOP00000001987	ENSDORP00000002914	ENSECAP00000019047	ENSEEUP00000006851	ENSFCAP00000036271	ENSFDAP00000002591	ENSSTOP00000028418	ENSLAFP00000024276	ENSMMUP00000042349	ENSMAUP00000010489	ENSMODP00000037746	ENSMUSP00000110725	ENSMLUP00000008553	ENSNGAP00000002895	ENSOANP00000006432	ENSOCUP00000008516	ENSOGAP00000011675	ENSPTRP00000038307	ENSPANP00000039605	ENSPPYP00000023168	ENSPVAP00000014520	ENSRNOP00000073004	ENSRROP00000024368	ENSSBOP00000027557	ENSSSCP00000031263	ENSTBEP00000013257	ENSTTRP00000001869
STAT3	ENSP00000264657	ENSAMEP00000006689	ENSBTAP00000028687	ENSCJAP00000000719	ENSCPOP00000025514	ENSDNOP00000001136	ENSDORP00000024461	ENSECAP00000014882	ENSEEUP00000003488	ENSFCAP00000001991	ENSFDAP00000017259	ENSSTOP00000006050	ENSLAFP00000025834	ENSMMUP00000014032	ENSMAUP00000007036	ENSMODP00000018583	ENSMUSP00000120152	ENSMLUP00000015910	ENSNGAP00000002603	ENSOANP00000031392	ENSOCUP00000009494	ENSOGAP00000001349	ENSPTRP00000091410	ENSPANP00000037507	ENSPPYP00000009437	ENSPVAP00000003681	ENSRNOP00000026760	ENSRROP00000018412	ENSSBOP00000037847	ENSSSCP00000018439	ENSTBEP00000004768	ENSTTRP00000006780
STAT5B	ENSP00000293328	ENSAMEP00000006402	ENSBTAP00000012497		ENSCPOP00000015469	ENSDNOP00000020143	ENSDORP00000002235	ENSECAP00000006714	ENSEEUP00000001140	ENSFCAP00000029626	ENSFDAP00000013020	ENSSTOP00000005990	ENSLAFP00000011764	ENSMMUP00000058264	ENSMAUP00000004712	ENSMODP00000018563	ENSMUSP00000102981	ENSMLUP00000010987	ENSNGAP00000005818	ENSOANP00000010371	ENSOCUP00000004399	ENSOGAP00000015405	ENSPTRP00000089134	ENSPANP00000042459	ENSPPYP00000009440	ENSPVAP00000003670	ENSRNOP00000026354	ENSRROP00000012514	ENSSBOP00000003002	ENSSSCP00000049220	ENSTBEP00000008321	ENSTTRP00000006327
STAT6	ENSP00000300134	ENSAMEP00000004792	ENSBTAP00000008311	ENSCJAP00000042718	ENSCPOP00000011650	ENSDNOP00000028006	ENSDORP00000011802	ENSECAP00000007114	ENSEEUP00000005376	ENSFCAP00000039513	ENSFDAP00000020172	ENSSTOP00000011913	ENSLAFP00000005009	ENSMMUP00000023071	ENSMAUP00000000468	ENSMODP00000027219	ENSMUSP00000089708	ENSMLUP00000006128	ENSNGAP00000004137		ENSOCUP00000006856	ENSOGAP00000004470	ENSPTRP00000008702	ENSPANP00000003459	ENSPPYP00000005333	ENSPVAP00000003736	ENSRNOP00000072301	ENSRROP00000017749	ENSSBOP00000007633	ENSSSCP00000000455	ENSTBEP00000011857	ENSTTRP00000012398
STIL	ENSP00000353544	ENSAMEP00000000013	ENSBTAP00000023728	ENSCJAP00000039553	ENSCPOP00000003217	ENSDNOP00000025618	ENSDORP00000004282	ENSECAP00000009170	ENSEEUP00000009732	ENSFCAP00000021420	ENSFDAP00000003964	ENSSTOP00000012859	ENSLAFP00000005246	ENSMMUP00000026829	ENSMAUP00000020791	ENSMODP00000001820	ENSMUSP00000030490	ENSMLUP00000005852	ENSNGAP00000020432	ENSOANP00000031235	ENSOCUP00000011695	ENSOGAP00000014829	ENSPTRP00000084476	ENSPANP00000004404	ENSPPYP00000001600	ENSPVAP00000005069	ENSRNOP00000075706	ENSRROP00000011354	ENSSBOP00000038741	ENSSSCP00000049384	ENSTBEP00000015028	ENSTTRP00000000785
STK11	ENSP00000324856	ENSAMEP00000003415	ENSBTAP00000015459		ENSCPOP00000025798	ENSDNOP00000004318	ENSDORP00000000408	ENSECAP00000012670		ENSFCAP00000012728	ENSFDAP00000004291	ENSSTOP00000002339	ENSLAFP00000027216	ENSMMUP00000029217	ENSMAUP00000013662	ENSMODP00000040099	ENSMUSP00000003152	ENSMLUP00000013647	ENSNGAP00000023340	ENSOANP00000024771		ENSOGAP00000006336	ENSPTRP00000017320	ENSPANP00000009224	ENSPPYP00000010446	ENSPVAP00000005331	ENSRNOP00000057414	ENSRROP00000005620	ENSSBOP00000005604	ENSSSCP00000014278	ENSTBEP00000015418	ENSTTRP00000014159
STRN	ENSP00000263918	ENSAMEP00000018482	ENSBTAP00000024742	ENSCJAP00000006715	ENSCPOP00000010949	ENSDNOP00000008040	ENSDORP00000002099	ENSECAP00000019628	ENSEEUP00000002909	ENSFCAP00000011853	ENSFDAP00000015842	ENSSTOP00000012376	ENSLAFP00000015589	ENSMMUP00000036615	ENSMAUP00000006104	ENSMODP00000019199	ENSMUSP00000120830	ENSMLUP00000008148	ENSNGAP00000012628	ENSOANP00000015062	ENSOCUP00000006274	ENSOGAP00000007819	ENSPTRP00000010587	ENSPANP00000015532	ENSPPYP00000013956	ENSPVAP00000013036	ENSRNOP00000006527	ENSRROP00000034076	ENSSBOP00000028821	ENSSSCP00000009065	ENSTBEP00000001478	ENSTTRP00000008086
SUFU	ENSP00000358918	ENSAMEP00000018813	ENSBTAP00000028056	ENSCJAP00000033343	ENSCPOP00000028437	ENSDNOP00000029371	ENSDORP00000023602	ENSECAP00000017329	ENSEEUP00000014508	ENSFCAP00000001160	ENSFDAP00000002479	ENSSTOP00000022235	ENSLAFP00000021841	ENSMMUP00000059191	ENSMAUP00000018499	ENSMODP00000014065	ENSMUSP00000107498	ENSMLUP00000011456	ENSNGAP00000024660	ENSOANP00000029428	ENSOCUP00000026629	ENSOGAP00000004327	ENSPTRP00000073892	ENSPANP00000046254	ENSPPYP00000003030	ENSPVAP00000010645	ENSRNOP00000026987	ENSRROP00000002285	ENSSBOP00000023139	ENSSSCP00000011277	ENSTBEP00000003174	ENSTTRP00000007936
SUZ12	ENSP00000316578	ENSAMEP00000005809	ENSBTAP00000024971	ENSCJAP00000026016	ENSCPOP00000015898	ENSDNOP00000029586	ENSDORP00000025618	ENSECAP00000017758	ENSEEUP00000010595	ENSFCAP00000022541	ENSFDAP00000001276	ENSSTOP00000027370	ENSLAFP00000029220	ENSMMUP00000001483	ENSMAUP00000002170	ENSMODP00000023977	ENSMUSP00000017692	ENSMLUP00000016890	ENSNGAP00000019918	ENSOANP00000008348	ENSOCUP00000002188	ENSOGAP00000015152	ENSPTRP00000092184	ENSPANP00000019976	ENSPPYP00000009150	ENSPVAP00000014868	ENSRNOP00000072250	ENSRROP00000026690	ENSSBOP00000019067	ENSSSCP00000048416	ENSTBEP00000005580	ENSTTRP00000009403
SYK	ENSP00000364907	ENSAMEP00000018392	ENSBTAP00000006260	ENSCJAP00000010431	ENSCPOP00000009348	ENSDNOP00000018396	ENSDORP00000000466	ENSECAP00000007870	ENSEEUP00000008942	ENSFCAP00000013189	ENSFDAP00000012634	ENSSTOP00000005180	ENSLAFP00000010046	ENSMMUP00000002337	ENSMAUP00000021304	ENSMODP00000038180	ENSMUSP00000113852	ENSMLUP00000013695	ENSNGAP00000020867		ENSOCUP00000015068	ENSOGAP00000010510	ENSPTRP00000074883	ENSPANP00000019398	ENSPPYP00000021701	ENSPVAP00000007069	ENSRNOP00000016942	ENSRROP00000020129	ENSSBOP00000021935	ENSSSCP00000036995	ENSTBEP00000008190	ENSTTRP00000003313
TAF15	ENSP00000474096	ENSAMEP00000015683	ENSBTAP00000009084	ENSCJAP00000027635	ENSCPOP00000009212	ENSDNOP00000024646	ENSDORP00000013752	ENSECAP00000000561		ENSFCAP00000015780	ENSFDAP00000020253	ENSSTOP00000028403	ENSLAFP00000015365	ENSMMUP00000051292	ENSMAUP00000020006	ENSMODP00000023866	ENSMUSP00000021018	ENSMLUP00000002610	ENSNGAP00000017111	ENSOANP00000022497	ENSOCUP00000024147	ENSOGAP00000010489	ENSPTRP00000015400	ENSPANP00000020058	ENSPPYP00000009212	ENSPVAP00000003737	ENSRNOP00000070879	ENSRROP00000010039	ENSSBOP00000005683	ENSSSCP00000018762	ENSTBEP00000007857	ENSTTRP00000013416
TAL1	ENSP00000294339	ENSAMEP00000000014	ENSBTAP00000006622	ENSCJAP00000039525	ENSCPOP00000003215	ENSDNOP00000018380	ENSDORP00000020099	ENSECAP00000016250		ENSFCAP00000027972	ENSFDAP00000003461	ENSSTOP00000007528	ENSLAFP00000011620			ENSMODP00000001830	ENSMUSP00000030489	ENSMLUP00000005835	ENSNGAP00000023287	ENSOANP00000030099	ENSOCUP00000014817	ENSOGAP00000014816	ENSPTRP00000063843	ENSPANP00000003091		ENSPVAP00000005067	ENSRNOP00000071897	ENSRROP00000030738		ENSSSCP00000036253		ENSTTRP00000011049
TBL1XR1	ENSP00000405574	ENSAMEP00000011279	ENSBTAP00000029211	ENSCJAP00000003793	ENSCPOP00000004928	ENSDNOP00000027241	ENSDORP00000015297	ENSECAP00000006720	ENSEEUP00000002836	ENSFCAP00000002262	ENSFDAP00000002944	ENSSTOP00000012770	ENSLAFP00000016269	ENSMMUP00000025739	ENSMAUP00000000105	ENSMODP00000027365	ENSMUSP00000142184	ENSMLUP00000006523	ENSNGAP00000012771	ENSOANP00000015079	ENSOCUP00000014676	ENSOGAP00000006005	ENSPTRP00000081717	ENSPANP00000017795	ENSPPYP00000016006	ENSPVAP00000003506	ENSRNOP00000015573	ENSRROP00000039920	ENSSBOP00000019743	ENSSSCP00000032500	ENSTBEP00000004177	ENSTTRP00000008822
TBX3	ENSP00000257567	ENSAMEP00000001157	ENSBTAP00000028930	ENSCJAP00000017842	ENSCPOP00000003569	ENSDNOP00000033674		ENSECAP00000023063	ENSEEUP00000007759	ENSFCAP00000019425	ENSFDAP00000011529	ENSSTOP00000025221	ENSLAFP00000002456	ENSMMUP00000019748	ENSMAUP00000019368	ENSMODP00000015108	ENSMUSP00000018748	ENSMLUP00000006923	ENSNGAP00000016826	ENSOANP00000011290	ENSOCUP00000012552	ENSOGAP00000014515	ENSPTRP00000084833	ENSPANP00000004127	ENSPPYP00000005697	ENSPVAP00000007639	ENSRNOP00000011552	ENSRROP00000029239	ENSSBOP00000026107	ENSSSCP00000010530	ENSTBEP00000012675	ENSTTRP00000003015
TCEA1	ENSP00000428426	ENSAMEP00000013055	ENSBTAP00000004499	ENSCJAP00000026567	ENSCPOP00000005311	ENSDNOP00000032983	ENSDORP00000019173	ENSECAP00000011323	ENSEEUP00000008380	ENSFCAP00000013388	ENSFDAP00000021675	ENSSTOP00000021868	ENSLAFP00000015870	ENSMMUP00000050273	ENSMAUP00000018162	ENSMODP00000012680	ENSMUSP00000129157	ENSMLUP00000000914	ENSNGAP00000017721	ENSOANP00000011597	ENSOCUP00000010637	ENSOGAP00000019388	ENSPTRP00000075657	ENSPANP00000022588	ENSPPYP00000020847	ENSPVAP00000004963	ENSRNOP00000010893	ENSRROP00000000352	ENSSBOP00000034040	ENSSSCP00000055743	ENSTBEP00000014444	ENSTTRP00000011209
TCF12	ENSP00000267811	ENSAMEP00000011231	ENSBTAP00000035793		ENSCPOP00000008217		ENSDORP00000025143	ENSECAP00000010099	ENSEEUP00000001989	ENSFCAP00000019730	ENSFDAP00000002931	ENSSTOP00000031751	ENSLAFP00000008833	ENSMMUP00000047126		ENSMODP00000010326	ENSMUSP00000139365	ENSMLUP00000005682	ENSNGAP00000019386	ENSOANP00000015036	ENSOCUP00000015298	ENSOGAP00000005800	ENSPTRP00000012156	ENSPANP00000022922	ENSPPYP00000007376	ENSPVAP00000005847	ENSRNOP00000074384	ENSRROP00000030298	ENSSBOP00000030059	ENSSSCP00000050607	ENSTBEP00000001909	ENSTTRP00000010258
TCF3	ENSP00000262965	ENSAMEP00000003738	ENSBTAP00000028599	ENSCJAP00000008480	ENSCPOP00000029307	ENSDNOP00000024719	ENSDORP00000017958	ENSECAP00000001563		ENSFCAP00000024374	ENSFDAP00000004244	ENSSTOP00000009240	ENSLAFP00000027037	ENSMMUP00000061053	ENSMAUP00000017320	ENSMODP00000005101	ENSMUSP00000100979	ENSMLUP00000010231	ENSNGAP00000005977	ENSOANP00000022592		ENSOGAP00000003196	ENSPTRP00000067488	ENSPANP00000010599	ENSPPYP00000010467	ENSPVAP00000013753	ENSRNOP00000071280	ENSRROP00000018275	ENSSBOP00000029076	ENSSSCP00000031523		ENSTTRP00000004162
TCF7L2	ENSP00000348274	ENSAMEP00000016224	ENSBTAP00000054093	ENSCJAP00000035298	ENSCPOP00000022558	ENSDNOP00000009337	ENSDORP00000010711	ENSECAP00000021617	ENSEEUP00000006950	ENSFCAP00000016307	ENSFDAP00000008901	ENSSTOP00000031563	ENSLAFP00000028588	ENSMMUP00000030020	ENSMAUP00000014651	ENSMODP00000012686	ENSMUSP00000107284	ENSMLUP00000008007	ENSNGAP00000010570	ENSOANP00000002523	ENSOCUP00000022878	ENSOGAP00000012975	ENSPTRP00000081586	ENSPANP00000028932	ENSPPYP00000003098	ENSPVAP00000015750	ENSRNOP00000019681	ENSRROP00000008648	ENSSBOP00000028685	ENSSSCP00000034737	ENSTBEP00000002586	ENSTTRP00000002212
TCL1A	ENSP00000385036	ENSAMEP00000006896	ENSBTAP00000026085	ENSCJAP00000011785		ENSDNOP00000034441		ENSECAP00000000262		ENSFCAP00000028671			ENSLAFP00000005777	ENSMMUP00000020825	ENSMAUP00000004260		ENSMUSP00000098632	ENSMLUP00000015455	ENSNGAP00000005552		ENSOCUP00000004603	ENSOGAP00000017042	ENSPTRP00000011419	ENSPANP00000013167	ENSPPYP00000006956	ENSPVAP00000015793	ENSRNOP00000037374	ENSRROP00000000814	ENSSBOP00000023105	ENSSSCP00000021005	ENSTBEP00000003204	ENSTTRP00000009007
TERT	ENSP00000309572	ENSAMEP00000011176	ENSBTAP00000016685	ENSCJAP00000020777	ENSCPOP00000014030	ENSDNOP00000031542		ENSECAP00000001280		ENSFCAP00000030482	ENSFDAP00000010612	ENSSTOP00000019046	ENSLAFP00000010943	ENSMMUP00000014349	ENSMAUP00000006231	ENSMODP00000036990	ENSMUSP00000022104	ENSMLUP00000011412	ENSNGAP00000000452	ENSOANP00000022773	ENSOCUP00000009468	ENSOGAP00000017456	ENSPTRP00000061777	ENSPANP00000047710	ENSPPYP00000017108	ENSPVAP00000000007	ENSRNOP00000022683	ENSRROP00000016892	ENSSBOP00000028355	ENSSSCP00000018135		ENSTTRP00000003636
TET1	ENSP00000362748	ENSAMEP00000019023	ENSBTAP00000010614	ENSCJAP00000035341	ENSCPOP00000008354	ENSDNOP00000014565	ENSDORP00000018139	ENSECAP00000013790	ENSEEUP00000007272	ENSFCAP00000011752	ENSFDAP00000021775	ENSSTOP00000001366	ENSLAFP00000005179	ENSMMUP00000030536	ENSMAUP00000005591	ENSMODP00000021603	ENSMUSP00000133279		ENSNGAP00000005371	ENSOANP00000023687	ENSOCUP00000006228	ENSOGAP00000020046	ENSPTRP00000004424	ENSPANP00000020444	ENSPPYP00000002779	ENSPVAP00000003397	ENSRNOP00000000302	ENSRROP00000035029	ENSSBOP00000034975	ENSSSCP00000010918	ENSTBEP00000010695	ENSTTRP00000001476
TET2	ENSP00000425443	ENSAMEP00000007258	ENSBTAP00000023517	ENSCJAP00000028985	ENSCPOP00000030192	ENSDNOP00000029710		ENSECAP00000009310		ENSFCAP00000036401		ENSSTOP00000016020	ENSLAFP00000028358	ENSMMUP00000023441	ENSMAUP00000007677	ENSMODP00000037282	ENSMUSP00000143029	ENSMLUP00000011988	ENSNGAP00000015088		ENSOCUP00000006138	ENSOGAP00000020717	ENSPTRP00000068473	ENSPANP00000001097	ENSPPYP00000016723		ENSRNOP00000048956	ENSRROP00000004117	ENSSBOP00000013914	ENSSSCP00000009765	ENSTBEP00000011288	ENSTTRP00000006877
TFE3	ENSP00000314129	ENSAMEP00000013007	ENSBTAP00000011237	ENSCJAP00000004707	ENSCPOP00000031244	ENSDNOP00000028269	ENSDORP00000018870	ENSECAP00000018247	ENSEEUP00000004541	ENSFCAP00000002372	ENSFDAP00000012692	ENSSTOP00000012760	ENSLAFP00000020592	ENSMMUP00000030934	ENSMAUP00000002970	ENSMODP00000012428	ENSMUSP00000076864	ENSMLUP00000019503	ENSNGAP00000009170	ENSOANP00000021412	ENSOCUP00000013576	ENSOGAP00000021850	ENSPTRP00000037562	ENSPANP00000000770	ENSPPYP00000024388	ENSPVAP00000008894	ENSRNOP00000012830	ENSRROP00000013852	ENSSBOP00000039244	ENSSSCP00000013076	ENSTBEP00000006781	ENSTTRP00000008602
TFEB	ENSP00000230323	ENSAMEP00000013813	ENSBTAP00000035926	ENSCJAP00000007648	ENSCPOP00000026390	ENSDNOP00000029992	ENSDORP00000022549	ENSECAP00000017351	ENSEEUP00000007902	ENSFCAP00000010701	ENSFDAP00000018648	ENSSTOP00000027406	ENSLAFP00000023217	ENSMMUP00000026068	ENSMAUP00000011441	ENSMODP00000016164	ENSMUSP00000024786	ENSMLUP00000000214	ENSNGAP00000000962	ENSOANP00000024288	ENSOCUP00000018474	ENSOGAP00000009042	ENSPTRP00000074118	ENSPANP00000028872	ENSPPYP00000018565	ENSPVAP00000007158	ENSRNOP00000037517	ENSRROP00000036508	ENSSBOP00000028008	ENSSSCP00000001756	ENSTBEP00000005074	ENSTTRP00000015529
TFG	ENSP00000240851	ENSAMEP00000004092	ENSBTAP00000055312	ENSCJAP00000000961	ENSCPOP00000013297	ENSDNOP00000011401	ENSDORP00000007867	ENSECAP00000018137	ENSEEUP00000009791	ENSFCAP00000017272	ENSFDAP00000004216	ENSSTOP00000020214	ENSLAFP00000024819	ENSMMUP00000003828	ENSMAUP00000011382	ENSMODP00000001475	ENSMUSP00000067867	ENSMLUP00000003366	ENSNGAP00000013910	ENSOANP00000011974	ENSOCUP00000019563	ENSOGAP00000001114	ENSPTRP00000072240	ENSPANP00000005445	ENSPPYP00000015201	ENSPVAP00000016351	ENSRNOP00000075029	ENSRROP00000014142	ENSSBOP00000003759	ENSSSCP00000041074	ENSTBEP00000006409	ENSTTRP00000007769
TGFBR2	ENSP00000295754	ENSAMEP00000006262	ENSBTAP00000055112	ENSCJAP00000007959	ENSCPOP00000026577	ENSDNOP00000034070	ENSDORP00000014157	ENSECAP00000013026	ENSEEUP00000008069	ENSFCAP00000004048	ENSFDAP00000002775	ENSSTOP00000024905	ENSLAFP00000003159	ENSMMUP00000013111	ENSMAUP00000002519	ENSMODP00000018937	ENSMUSP00000062333	ENSMLUP00000015965	ENSNGAP00000005526	ENSOANP00000016692	ENSOCUP00000013719	ENSOGAP00000000109	ENSPTRP00000075305	ENSPANP00000005982	ENSPPYP00000015718		ENSRNOP00000035501	ENSRROP00000003400	ENSSBOP00000034745	ENSSSCP00000028622	ENSTBEP00000012498	ENSTTRP00000004136
TLX1	ENSP00000359215	ENSAMEP00000018596	ENSBTAP00000014710	ENSCJAP00000032367	ENSCPOP00000002893	ENSDNOP00000030185	ENSDORP00000022773	ENSECAP00000011031	ENSEEUP00000013190	ENSFCAP00000006565	ENSFDAP00000018013	ENSSTOP00000017377	ENSLAFP00000003484	ENSMMUP00000023246	ENSMAUP00000016390	ENSMODP00000014916	ENSMUSP00000026236	ENSMLUP00000012503	ENSNGAP00000026680	ENSOANP00000011648	ENSOCUP00000011304	ENSOGAP00000012195	ENSPTRP00000071975	ENSPANP00000020889	ENSPPYP00000002999	ENSPVAP00000001631	ENSRNOP00000021714	ENSRROP00000043691	ENSSBOP00000028780	ENSSSCP00000055444	ENSTBEP00000015126	ENSTTRP00000006128
TLX3	ENSP00000296921	ENSAMEP00000004161	ENSBTAP00000013194		ENSCPOP00000026169	ENSDNOP00000034994		ENSECAP00000005863		ENSFCAP00000038569	ENSFDAP00000013619	ENSSTOP00000021462	ENSLAFP00000017452		ENSMAUP00000000205	ENSMODP00000008076	ENSMUSP00000047457	ENSMLUP00000015296	ENSNGAP00000008840	ENSOANP00000012414	ENSOCUP00000000792	ENSOGAP00000017498	ENSPTRP00000029928	ENSPANP00000010513	ENSPPYP00000017948		ENSRNOP00000006676	ENSRROP00000021444	ENSSBOP00000036457	ENSSSCP00000018011	ENSTBEP00000007121
TMEM127	ENSP00000258439	ENSAMEP00000009536	ENSBTAP00000020807	ENSCJAP00000013933	ENSCPOP00000006096	ENSDNOP00000021384	ENSDORP00000018940	ENSECAP00000018385	ENSEEUP00000010950	ENSFCAP00000025624	ENSFDAP00000018968	ENSSTOP00000014638	ENSLAFP00000013093		ENSMAUP00000001206	ENSMODP00000010345	ENSMUSP00000035434	ENSMLUP00000010281	ENSNGAP00000011913		ENSOCUP00000008490	ENSOGAP00000019550	ENSPTRP00000020957	ENSPANP00000010938	ENSPPYP00000013453	ENSPVAP00000005535	ENSRNOP00000067109	ENSRROP00000032958	ENSSBOP00000011593	ENSSSCP00000056330	ENSTBEP00000004638	ENSTTRP00000004694
TMPRSS2	ENSP00000330330	ENSAMEP00000011121	ENSBTAP00000012036	ENSCJAP00000020714	ENSCPOP00000006362	ENSDNOP00000027327	ENSDORP00000003123	ENSECAP00000020029		ENSFCAP00000028586	ENSFDAP00000015062	ENSSTOP00000011538	ENSLAFP00000025718	ENSMMUP00000020105	ENSMAUP00000021134	ENSMODP00000026218	ENSMUSP00000000395	ENSMLUP00000010478	ENSNGAP00000004612	ENSOANP00000010278	ENSOCUP00000018355	ENSOGAP00000008522	ENSPTRP00000023965	ENSPANP00000012910	ENSPPYP00000012766	ENSPVAP00000005150	ENSRNOP00000062828	ENSRROP00000017025	ENSSBOP00000006301	ENSSSCP00000042510	ENSTBEP00000007348	ENSTTRP00000000643
TNFAIP3	ENSP00000237289	ENSAMEP00000010659	ENSBTAP00000000557	ENSCJAP00000048951	ENSCPOP00000009670	ENSDNOP00000013665	ENSDORP00000002382	ENSECAP00000007693	ENSEEUP00000003794	ENSFCAP00000007537	ENSFDAP00000019613	ENSSTOP00000007045	ENSLAFP00000027451	ENSMMUP00000011633	ENSMAUP00000021836	ENSMODP00000021739	ENSMUSP00000019997	ENSMLUP00000010517	ENSNGAP00000019022	ENSOANP00000023304	ENSOCUP00000001990	ENSOGAP00000010443	ENSPTRP00000031827	ENSPANP00000015220	ENSPPYP00000019084	ENSPVAP00000014376	ENSRNOP00000065542	ENSRROP00000036227	ENSSBOP00000039382	ENSSSCP00000030947	ENSTBEP00000014165	ENSTTRP00000003314
TNFRSF14	ENSP00000347948	ENSAMEP00000014042		ENSCJAP00000004643	ENSCPOP00000008287	ENSDNOP00000025002		ENSECAP00000006763		ENSFCAP00000008830			ENSLAFP00000003714	ENSMMUP00000021447	ENSMAUP00000007812		ENSMUSP00000116757	ENSMLUP00000005954				ENSOGAP00000019305	ENSPTRP00000000096	ENSPANP00000008065	ENSPPYP00000002290	ENSPVAP00000009761	ENSRNOP00000018492	ENSRROP00000026303	ENSSBOP00000020592		ENSTBEP00000012525
TNFRSF17	ENSP00000053243	ENSAMEP00000010094		ENSCJAP00000029511	ENSCPOP00000017664	ENSDNOP00000021623	ENSDORP00000021713	ENSECAP00000017935	ENSEEUP00000009929	ENSFCAP00000035491	ENSFDAP00000020611	ENSSTOP00000009636	ENSLAFP00000000056	ENSMMUP00000028345		ENSMODP00000005835	ENSMUSP00000023140	ENSMLUP00000000583	ENSNGAP00000025560	ENSOANP00000021779	ENSOCUP00000001340	ENSOGAP00000010215	ENSPTRP00000013275	ENSPANP00000013926	ENSPPYP00000008044	ENSPVAP00000004733	ENSRNOP00000034356	ENSRROP00000041700	ENSSBOP00000030408	ENSSSCP00000058034	ENSTBEP00000008360	ENSTTRP00000002483
TOP1	ENSP00000354522	ENSAMEP00000010225	ENSBTAP00000010466	ENSCJAP00000033572	ENSCPOP00000008149	ENSDNOP00000004164	ENSDORP00000011401	ENSECAP00000001363	ENSEEUP00000007205	ENSFCAP00000008369	ENSFDAP00000019866	ENSSTOP00000005408	ENSLAFP00000018304	ENSMMUP00000047527	ENSMAUP00000010559	ENSMODP00000000688	ENSMUSP00000105094	ENSMLUP00000002762	ENSNGAP00000004119	ENSOANP00000022628	ENSOCUP00000007107	ENSOGAP00000007563	ENSPTRP00000023175	ENSPANP00000017739	ENSPPYP00000012296	ENSPVAP00000004289	ENSRNOP00000072794	ENSRROP00000040002	ENSSBOP00000024216	ENSSSCP00000043524	ENSTBEP00000002175	ENSTTRP00000004376
TP53	ENSP00000482258	ENSAMEP00000017825	ENSBTAP00000001420	ENSCJAP00000027663	ENSCPOP00000029751	ENSDNOP00000004075	ENSDORP00000023664	ENSECAP00000006210	ENSEEUP00000013295	ENSFCAP00000008925	ENSFDAP00000011613	ENSSTOP00000019678	ENSLAFP00000023389	ENSMMUP00000035274	ENSMAUP00000025852	ENSMODP00000009014	ENSMUSP00000104298	ENSMLUP00000005861	ENSNGAP00000007306	ENSOANP00000018980	ENSOCUP00000025959	ENSOGAP00000015106	ENSPTRP00000014836	ENSPANP00000033477	ENSPPYP00000008923	ENSPVAP00000015400	ENSRNOP00000074031	ENSRROP00000026843	ENSSBOP00000008181	ENSSSCP00000050664	ENSTBEP00000010189	ENSTTRP00000009721
TP63	ENSP00000264731	ENSAMEP00000000831	ENSBTAP00000020544	ENSCJAP00000026376	ENSCPOP00000027113	ENSDNOP00000012853	ENSDORP00000017934	ENSECAP00000016315	ENSEEUP00000012623	ENSFCAP00000027896	ENSFDAP00000003848	ENSSTOP00000012357	ENSLAFP00000020806	ENSMMUP00000038274	ENSMAUP00000006887	ENSMODP00000018831	ENSMUSP00000110965	ENSMLUP00000014213	ENSNGAP00000019256	ENSOANP00000021753	ENSOCUP00000014157	ENSOGAP00000003415	ENSPTRP00000027067	ENSPANP00000037275	ENSPPYP00000016106	ENSPVAP00000008543	ENSRNOP00000033463	ENSRROP00000003748	ENSSBOP00000034352	ENSSSCP00000025960	ENSTBEP00000003655	ENSTTRP00000011034
TPM3	ENSP00000357521		ENSBTAP00000013077					ENSECAP00000009031		ENSFCAP00000034134				ENSMMUP00000014155		ENSMODP00000021531		ENSMLUP00000012129			ENSOCUP00000010163					ENSPVAP00000002562	ENSRNOP00000035561		ENSSBOP00000013574	ENSSSCP00000054617		ENSTTRP00000014986
TPM4	ENSP00000300933	ENSAMEP00000010341	ENSBTAP00000005982	ENSCJAP00000026002	ENSCPOP00000012282	ENSDNOP00000022903	ENSDORP00000020696	ENSECAP00000019820		ENSFCAP00000008342	ENSFDAP00000007295	ENSSTOP00000019886		ENSMMUP00000044150	ENSMAUP00000001552	ENSMODP00000018612	ENSMUSP00000003575	ENSMLUP00000018641	ENSNGAP00000007594		ENSOCUP00000008509	ENSOGAP00000012441	ENSPTRP00000041243	ENSPANP00000031701	ENSPPYP00000010851	ENSPVAP00000009194	ENSRNOP00000021073	ENSRROP00000025528	ENSSBOP00000010160	ENSSSCP00000040331	ENSTBEP00000011197	ENSTTRP00000013789
TPR	ENSP00000356448	ENSAMEP00000016354	ENSBTAP00000015848	ENSCJAP00000010941	ENSCPOP00000019843	ENSDNOP00000006088	ENSDORP00000004483	ENSECAP00000019004	ENSEEUP00000012889	ENSFCAP00000017936	ENSFDAP00000007043	ENSSTOP00000012539	ENSLAFP00000004467	ENSMMUP00000011914	ENSMAUP00000024450	ENSMODP00000014586	ENSMUSP00000117616	ENSMLUP00000015422	ENSNGAP00000014958	ENSOANP00000001630	ENSOCUP00000010563	ENSOGAP00000001436	ENSPTRP00000051405	ENSPANP00000010165	ENSPPYP00000000467	ENSPVAP00000004929	ENSRNOP00000062172	ENSRROP00000004207	ENSSBOP00000018826	ENSSSCP00000031528	ENSTBEP00000009224	ENSTTRP00000011574
TRAF7	ENSP00000318944	ENSAMEP00000018818	ENSBTAP00000025393	ENSCJAP00000027736	ENSCPOP00000010651	ENSDNOP00000029543	ENSDORP00000001623	ENSECAP00000015617	ENSEEUP00000011953	ENSFCAP00000005900	ENSFDAP00000008917	ENSSTOP00000031648	ENSLAFP00000012953	ENSMMUP00000025265	ENSMAUP00000008690	ENSMODP00000019895	ENSMUSP00000134759	ENSMLUP00000003905	ENSNGAP00000022757	ENSOANP00000032494		ENSOGAP00000005887	ENSPTRP00000013051	ENSPANP00000013672	ENSPPYP00000007911	ENSPVAP00000013498	ENSRNOP00000004192	ENSRROP00000035057	ENSSBOP00000001862	ENSSSCP00000025314	ENSTBEP00000003988	ENSTTRP00000007739
TRIM24	ENSP00000340507	ENSAMEP00000019019	ENSBTAP00000003151	ENSCJAP00000023757	ENSCPOP00000010171	ENSDNOP00000018298	ENSDORP00000004316	ENSECAP00000019623	ENSEEUP00000010800	ENSFCAP00000003774	ENSFDAP00000002990	ENSSTOP00000002659	ENSLAFP00000008690	ENSMMUP00000004003	ENSMAUP00000023247	ENSMODP00000017283	ENSMUSP00000031859	ENSMLUP00000010110	ENSNGAP00000010732	ENSOANP00000006008	ENSOCUP00000006290	ENSOGAP00000015340	ENSPTRP00000080405	ENSPANP00000011645	ENSPPYP00000020240	ENSPVAP00000011069	ENSRNOP00000050587	ENSRROP00000025948	ENSSBOP00000024020	ENSSSCP00000017502	ENSTBEP00000005075	ENSTTRP00000011720
TRIM27	ENSP00000366404	ENSAMEP00000014612	ENSBTAP00000001158	ENSCJAP00000022668	ENSCPOP00000011051	ENSDNOP00000004839	ENSDORP00000004727	ENSECAP00000016566	ENSEEUP00000006759	ENSFCAP00000031314	ENSFDAP00000002090	ENSSTOP00000024280	ENSLAFP00000010474	ENSMMUP00000020993	ENSMAUP00000010812		ENSMUSP00000152730	ENSMLUP00000016813	ENSNGAP00000018154		ENSOCUP00000008909	ENSOGAP00000006853	ENSPTRP00000030492	ENSPANP00000013877	ENSPPYP00000024339	ENSPVAP00000011541	ENSRNOP00000074750	ENSRROP00000023272	ENSSBOP00000019554	ENSSSCP00000029385	ENSTBEP00000001549	ENSTTRP00000008042
TRIM33	ENSP00000351250	ENSAMEP00000000723	ENSBTAP00000001967	ENSCJAP00000022767	ENSCPOP00000009104	ENSDNOP00000005475	ENSDORP00000005085	ENSECAP00000019025	ENSEEUP00000004806	ENSFCAP00000031999	ENSFDAP00000017100	ENSSTOP00000025975	ENSLAFP00000001389	ENSMMUP00000019188	ENSMAUP00000015014	ENSMODP00000000527	ENSMUSP00000029444	ENSMLUP00000012441	ENSNGAP00000022425	ENSOANP00000007156	ENSOCUP00000014126	ENSOGAP00000008438	ENSPTRP00000001947	ENSPANP00000037418	ENSPPYP00000001169	ENSPVAP00000007765	ENSRNOP00000025633	ENSRROP00000007691	ENSSBOP00000032892	ENSSSCP00000022007	ENSTBEP00000001699	ENSTTRP00000002542
TRIP11	ENSP00000267622	ENSAMEP00000015692	ENSBTAP00000055000	ENSCJAP00000033293	ENSCPOP00000009763	ENSDNOP00000006770	ENSDORP00000012754	ENSECAP00000005883	ENSEEUP00000004585	ENSFCAP00000020506	ENSFDAP00000019737	ENSSTOP00000014008	ENSLAFP00000029008	ENSMMUP00000024082	ENSMAUP00000013453	ENSMODP00000002433	ENSMUSP00000021605	ENSMLUP00000010603	ENSNGAP00000010767	ENSOANP00000006059	ENSOCUP00000004930	ENSOGAP00000007702	ENSPTRP00000011324	ENSPANP00000013088	ENSPPYP00000006904	ENSPVAP00000014435	ENSRNOP00000007061	ENSRROP00000006883	ENSSBOP00000017609	ENSSSCP00000053345	ENSTBEP00000003903	ENSTTRP00000007661
TRRAP	ENSP00000352925	ENSAMEP00000007242	ENSBTAP00000009365	ENSCJAP00000029641	ENSCPOP00000024235	ENSDNOP00000005587	ENSDORP00000025029	ENSECAP00000008830	ENSEEUP00000014369	ENSFCAP00000038131	ENSFDAP00000011646	ENSSTOP00000016478	ENSLAFP00000023585	ENSMMUP00000053140	ENSMAUP00000017108	ENSMODP00000010509	ENSMUSP00000098035	ENSMLUP00000002959	ENSNGAP00000024770	ENSOANP00000003065	ENSOCUP00000025626	ENSOGAP00000000581	ENSPTRP00000046739	ENSPANP00000044557	ENSPPYP00000019457	ENSPVAP00000002536		ENSRROP00000030064	ENSSBOP00000013733	ENSSSCP00000034774	ENSTBEP00000002106	ENSTTRP00000002802
TSC1	ENSP00000298552	ENSAMEP00000004480	ENSBTAP00000006842	ENSCJAP00000033490	ENSCPOP00000003988	ENSDNOP00000011047	ENSDORP00000011528	ENSECAP00000008044	ENSEEUP00000003722	ENSFCAP00000006599	ENSFDAP00000006364	ENSSTOP00000003143	ENSLAFP00000007076	ENSMMUP00000012977	ENSMAUP00000024839	ENSMODP00000015755	ENSMUSP00000109500	ENSMLUP00000006081	ENSNGAP00000021449	ENSOANP00000029563	ENSOCUP00000012272	ENSOGAP00000007958	ENSPTRP00000063553	ENSPANP00000018810	ENSPPYP00000022110	ENSPVAP00000001944	ENSRNOP00000016904	ENSRROP00000033956	ENSSBOP00000004841	ENSSSCP00000020945	ENSTBEP00000012313	ENSTTRP00000013668
TSC2	ENSP00000344383	ENSAMEP00000018751	ENSBTAP00000046373	ENSCJAP00000027969	ENSCPOP00000002913	ENSDNOP00000018026	ENSDORP00000012885	ENSECAP00000019605	ENSEEUP00000001655	ENSFCAP00000031269	ENSFDAP00000010827	ENSSTOP00000011684	ENSLAFP00000012930	ENSMMUP00000004095	ENSMAUP00000005586	ENSMODP00000019988	ENSMUSP00000094986	ENSMLUP00000003872	ENSNGAP00000022405	ENSOANP00000030642	ENSOCUP00000016117	ENSOGAP00000014868	ENSPTRP00000042921	ENSPANP00000022484	ENSPPYP00000007907	ENSPVAP00000013491	ENSRNOP00000016221	ENSRROP00000040586	ENSSBOP00000000885	ENSSSCP00000038788	ENSTBEP00000007866	ENSTTRP00000014771
TSHR	ENSP00000298171	ENSAMEP00000001991	ENSBTAP00000052860	ENSCJAP00000044080	ENSCPOP00000031710	ENSDNOP00000012672	ENSDORP00000003126	ENSECAP00000013222	ENSEEUP00000009825	ENSFCAP00000028614	ENSFDAP00000000214	ENSSTOP00000005259	ENSLAFP00000000922	ENSMMUP00000025913	ENSMAUP00000010703	ENSMODP00000004617	ENSMUSP00000021346	ENSMLUP00000015731	ENSNGAP00000008237	ENSOANP00000016827	ENSOCUP00000001182	ENSOGAP00000018467	ENSPTRP00000091100	ENSPANP00000027277	ENSPPYP00000006869	ENSPVAP00000015143	ENSRNOP00000005671	ENSRROP00000009311	ENSSBOP00000014867	ENSSSCP00000037991	ENSTBEP00000003202	ENSTTRP00000000721
U2AF1	ENSP00000418705	ENSAMEP00000007186	ENSBTAP00000015465	ENSCJAP00000029219	ENSCPOP00000004405	ENSDNOP00000020853	ENSDORP00000000193	ENSECAP00000013349		ENSFCAP00000003662	ENSFDAP00000005755	ENSSTOP00000027329	ENSLAFP00000023603	ENSMMUP00000044505	ENSMAUP00000023349	ENSMODP00000039002	ENSMUSP00000014684	ENSMLUP00000013426	ENSNGAP00000022929	ENSOANP00000010320		ENSOGAP00000020589	ENSPTRP00000090996	ENSPANP00000021317	ENSPPYP00000012799	ENSPVAP00000016029	ENSRNOP00000067005	ENSRROP00000008784	ENSSBOP00000021062	ENSSSCP00000044103	ENSTBEP00000000386	ENSTTRP00000009438
UBR5	ENSP00000429084	ENSAMEP00000015670	ENSBTAP00000028262	ENSCJAP00000029557	ENSCPOP00000008650	ENSDNOP00000006148	ENSDORP00000024966	ENSECAP00000014041	ENSEEUP00000012438	ENSFCAP00000036058	ENSFDAP00000005790	ENSSTOP00000004845	ENSLAFP00000020391	ENSMMUP00000027328	ENSMAUP00000021065	ENSMODP00000007389	ENSMUSP00000154293	ENSMLUP00000007430	ENSNGAP00000002377	ENSOANP00000031814	ENSOCUP00000007408	ENSOGAP00000004016	ENSPTRP00000035026	ENSPANP00000039745	ENSPPYP00000021085	ENSPVAP00000011930	ENSRNOP00000009115	ENSRROP00000034897	ENSSBOP00000017815	ENSSSCP00000038277	ENSTBEP00000013690	ENSTTRP00000000469
USP6	ENSP00000460380	ENSAMEP00000008613	ENSBTAP00000026766	ENSCJAP00000001920	ENSCPOP00000004957	ENSDNOP00000012748	ENSDORP00000016536	ENSECAP00000016530	ENSEEUP00000005898	ENSFCAP00000020387	ENSFDAP00000010674	ENSSTOP00000018265	ENSLAFP00000006454	ENSMMUP00000056871	ENSMAUP00000025075	ENSMODP00000017669	ENSMUSP00000103710	ENSMLUP00000003800	ENSNGAP00000010156	ENSOANP00000018255	ENSOCUP00000008115	ENSOGAP00000003069	ENSPTRP00000054884	ENSPANP00000043557	ENSPPYP00000008851	ENSPVAP00000014152	ENSRNOP00000074862	ENSRROP00000016786	ENSSBOP00000006532	ENSSSCP00000057262	ENSTBEP00000012351	ENSTTRP00000008373
USP8	ENSP00000379721	ENSAMEP00000009468	ENSBTAP00000033723	ENSCJAP00000002555	ENSCPOP00000002001	ENSDNOP00000015288	ENSDORP00000018631	ENSECAP00000005331	ENSEEUP00000001019	ENSFCAP00000025412	ENSFDAP00000007630	ENSSTOP00000005307	ENSLAFP00000001663	ENSMMUP00000061062	ENSMAUP00000022621	ENSMODP00000002705	ENSMUSP00000106046	ENSMLUP00000000359	ENSNGAP00000007428	ENSOANP00000029452	ENSOCUP00000003197	ENSOGAP00000011012	ENSPTRP00000068709	ENSPANP00000014036	ENSPPYP00000007332	ENSPVAP00000006472	ENSRNOP00000015124	ENSRROP00000015737	ENSSBOP00000023512	ENSSSCP00000034958	ENSTBEP00000006056	ENSTTRP00000015931
VHL	ENSP00000256474	ENSAMEP00000016932	ENSBTAP00000030774	ENSCJAP00000030168	ENSCPOP00000019024	ENSDNOP00000018915	ENSDORP00000020320		ENSEEUP00000003138	ENSFCAP00000010437	ENSFDAP00000016588	ENSSTOP00000012505	ENSLAFP00000013728	ENSMMUP00000029585	ENSMAUP00000002638	ENSMODP00000006739	ENSMUSP00000039418	ENSMLUP00000004154	ENSNGAP00000001105			ENSOGAP00000006788	ENSPTRP00000075439	ENSPANP00000027558	ENSPPYP00000015275	ENSPVAP00000011901	ENSRNOP00000013727	ENSRROP00000000662	ENSSBOP00000021769	ENSSSCP00000012326		ENSTTRP00000007150
WAS	ENSP00000365891	ENSAMEP00000013287	ENSBTAP00000056444	ENSCJAP00000004280	ENSCPOP00000016414	ENSDNOP00000034147	ENSDORP00000025861	ENSECAP00000000138	ENSEEUP00000004972	ENSFCAP00000015382	ENSFDAP00000004791	ENSSTOP00000020641	ENSLAFP00000022280	ENSMMUP00000054536	ENSMAUP00000000652	ENSMODP00000012933	ENSMUSP00000033505	ENSMLUP00000015073	ENSNGAP00000022044	ENSOANP00000023980	ENSOCUP00000013226	ENSOGAP00000002937	ENSPTRP00000091623	ENSPANP00000005472	ENSPPYP00000022741	ENSPVAP00000014739	ENSRNOP00000066881	ENSRROP00000035568	ENSSBOP00000032249	ENSSSCP00000034749	ENSTBEP00000000459	ENSTTRP00000004331
WIF1	ENSP00000286574	ENSAMEP00000019200	ENSBTAP00000019636	ENSCJAP00000026960	ENSCPOP00000001612	ENSDNOP00000012600	ENSDORP00000006240	ENSECAP00000022461	ENSEEUP00000000752	ENSFCAP00000009263	ENSFDAP00000004746	ENSSTOP00000016810	ENSLAFP00000011076	ENSMMUP00000022198	ENSMAUP00000000610	ENSMODP00000021949	ENSMUSP00000020439	ENSMLUP00000008158	ENSNGAP00000025499	ENSOANP00000009416	ENSOCUP00000012816	ENSOGAP00000007204	ENSPTRP00000008803	ENSPANP00000017781	ENSPPYP00000005391	ENSPVAP00000006639	ENSRNOP00000006426	ENSRROP00000016792	ENSSBOP00000038699	ENSSSCP00000029993	ENSTBEP00000002640	ENSTTRP00000010955
WRN	ENSP00000298139	ENSAMEP00000000529	ENSBTAP00000028778	ENSCJAP00000022986	ENSCPOP00000002674	ENSDNOP00000006580	ENSDORP00000002536	ENSECAP00000000329	ENSEEUP00000004564	ENSFCAP00000018012	ENSFDAP00000020164	ENSSTOP00000012199	ENSLAFP00000003703	ENSMMUP00000029828	ENSMAUP00000017330	ENSMODP00000037910	ENSMUSP00000033991	ENSMLUP00000005366	ENSNGAP00000018258	ENSOANP00000009476	ENSOCUP00000010872	ENSOGAP00000008598	ENSPTRP00000091996	ENSPANP00000018132	ENSPPYP00000020730	ENSPVAP00000012178	ENSRNOP00000055596	ENSRROP00000044898	ENSSBOP00000021357	ENSSSCP00000016786	ENSTBEP00000011064	ENSTTRP00000011670
WT1	ENSP00000331327	ENSAMEP00000007380	ENSBTAP00000053931	ENSCJAP00000010891	ENSCPOP00000032537	ENSDNOP00000002817	ENSDORP00000027372	ENSECAP00000019744	ENSEEUP00000006588	ENSFCAP00000000284	ENSFDAP00000012140	ENSSTOP00000016765	ENSLAFP00000022271	ENSMMUP00000012938	ENSMAUP00000005991	ENSMODP00000012055	ENSMUSP00000117891	ENSMLUP00000020136	ENSNGAP00000023787	ENSOANP00000023854	ENSOCUP00000005099	ENSOGAP00000006377	ENSPTRP00000087673	ENSPANP00000037688	ENSPPYP00000024587	ENSPVAP00000006510	ENSRNOP00000060038	ENSRROP00000005132	ENSSBOP00000007506	ENSSSCP00000019417	ENSTBEP00000006287	ENSTTRP00000012161
WWTR1	ENSP00000353847	ENSAMEP00000010941	ENSBTAP00000010277	ENSCJAP00000002352	ENSCPOP00000023234	ENSDNOP00000019069		ENSECAP00000019066	ENSEEUP00000012212	ENSFCAP00000036528	ENSFDAP00000007608	ENSSTOP00000028170	ENSLAFP00000006647	ENSMMUP00000024971	ENSMAUP00000000320	ENSMODP00000026582	ENSMUSP00000113040	ENSMLUP00000002299	ENSNGAP00000017479	ENSOANP00000032931	ENSOCUP00000022294	ENSOGAP00000022198	ENSPTRP00000044573	ENSPANP00000000586	ENSPPYP00000015879	ENSPVAP00000011824	ENSRNOP00000022507	ENSRROP00000006703	ENSSBOP00000011161	ENSSSCP00000012476	ENSTBEP00000002920	ENSTTRP00000003233
XPA	ENSP00000364270	ENSAMEP00000005018	ENSBTAP00000012834	ENSCJAP00000020122	ENSCPOP00000001397	ENSDNOP00000005347	ENSDORP00000012837	ENSECAP00000008102	ENSEEUP00000005331	ENSFCAP00000007137	ENSFDAP00000000575	ENSSTOP00000002427	ENSLAFP00000005034	ENSMMUP00000016113	ENSMAUP00000013158	ENSMODP00000003906	ENSMUSP00000030013	ENSMLUP00000013859	ENSNGAP00000008639	ENSOANP00000010195	ENSOCUP00000011935	ENSOGAP00000012444	ENSPTRP00000036174	ENSPANP00000019060	ENSPPYP00000021770	ENSPVAP00000005606	ENSRNOP00000059280	ENSRROP00000011169	ENSSBOP00000000573	ENSSSCP00000005761	ENSTBEP00000004800	ENSTTRP00000000477
XPC	ENSP00000285021	ENSAMEP00000009896	ENSBTAP00000009683	ENSCJAP00000031216	ENSCPOP00000005994	ENSDNOP00000013987	ENSDORP00000001970	ENSECAP00000013224	ENSEEUP00000013619	ENSFCAP00000001725	ENSFDAP00000022512	ENSSTOP00000030431	ENSLAFP00000016557	ENSMMUP00000043928	ENSMAUP00000022523	ENSMODP00000009034	ENSMUSP00000032182	ENSMLUP00000009722	ENSNGAP00000024440	ENSOANP00000019418	ENSOCUP00000009532	ENSOGAP00000021556	ENSPTRP00000051558	ENSPANP00000005147	ENSPPYP00000014988	ENSPVAP00000015843	ENSRNOP00000011490	ENSRROP00000029859	ENSSBOP00000011255	ENSSSCP00000041133	ENSTBEP00000007912	ENSTTRP00000010617
XPO1	ENSP00000384863	ENSAMEP00000003673	ENSBTAP00000017629	ENSCJAP00000016371	ENSCPOP00000022665	ENSDNOP00000004500	ENSDORP00000026936	ENSECAP00000022526	ENSEEUP00000008677	ENSFCAP00000002484	ENSFDAP00000005698	ENSSTOP00000024370	ENSLAFP00000018944	ENSMMUP00000009112	ENSMAUP00000005117	ENSMODP00000003445	ENSMUSP00000099933	ENSMLUP00000009741	ENSNGAP00000023664	ENSOANP00000019649	ENSOCUP00000004318	ENSOGAP00000000126	ENSPTRP00000040879	ENSPANP00000002755	ENSPPYP00000013810	ENSPVAP00000002399	ENSRNOP00000014062	ENSRROP00000029310	ENSSBOP00000036918	ENSSSCP00000032863	ENSTBEP00000012584	ENSTTRP00000012684
YWHAE	ENSP00000264335	ENSAMEP00000008639	ENSBTAP00000007442	ENSCJAP00000003829	ENSCPOP00000029570	ENSDNOP00000026337	ENSDORP00000019901	ENSECAP00000007582		ENSFCAP00000033453	ENSFDAP00000010614	ENSSTOP00000004563	ENSLAFP00000005000	ENSMMUP00000044742	ENSMAUP00000009198	ENSMODP00000012735	ENSMUSP00000070993	ENSMLUP00000001545	ENSNGAP00000022033	ENSOANP00000004013	ENSOCUP00000012557		ENSPTRP00000014538	ENSPANP00000019471	ENSPPYP00000008753	ENSPVAP00000003463	ENSRNOP00000007100	ENSRROP00000032138	ENSSBOP00000039087	ENSSSCP00000038227	ENSTBEP00000014088	ENSTTRP00000015718
ZBTB16	ENSP00000338157	ENSAMEP00000014013	ENSBTAP00000014968	ENSCJAP00000022038	ENSCPOP00000021902	ENSDNOP00000024957	ENSDORP00000011187	ENSECAP00000021851	ENSEEUP00000008406	ENSFCAP00000032047	ENSFDAP00000021025	ENSSTOP00000003195	ENSLAFP00000012253	ENSMMUP00000009285	ENSMAUP00000009967	ENSMODP00000017683	ENSMUSP00000091374	ENSMLUP00000002700	ENSNGAP00000015623	ENSOANP00000012948	ENSOCUP00000006459	ENSOGAP00000018494	ENSPTRP00000007389	ENSPANP00000010328	ENSPPYP00000004458	ENSPVAP00000005008	ENSRNOP00000043640	ENSRROP00000026487	ENSSBOP00000032860	ENSSSCP00000034371	ENSTBEP00000014667	ENSTTRP00000001426
ZFHX3	ENSP00000268489	ENSAMEP00000002300	ENSBTAP00000019489	ENSCJAP00000027876	ENSCPOP00000031842	ENSDNOP00000027953	ENSDORP00000025406	ENSECAP00000020436	ENSEEUP00000007961	ENSFCAP00000023287	ENSFDAP00000007154	ENSSTOP00000023146	ENSLAFP00000014664	ENSMMUP00000027691	ENSMAUP00000000788	ENSMODP00000003157	ENSMUSP00000152353	ENSMLUP00000014682	ENSNGAP00000002168	ENSOANP00000008073	ENSOCUP00000015389	ENSOGAP00000009745	ENSPTRP00000014243	ENSPANP00000004355	ENSPPYP00000008484	ENSPVAP00000006295	ENSRNOP00000019408	ENSRROP00000032494	ENSSBOP00000036395	ENSSSCP00000002970	ENSTBEP00000005670	ENSTTRP00000002764
ZNF331	ENSP00000253144	ENSAMEP00000019101	ENSBTAP00000048978	ENSCJAP00000033919	ENSCPOP00000025999			ENSECAP00000005488		ENSFCAP00000019288		ENSSTOP00000024535		ENSMMUP00000048751				ENSMLUP00000004931			ENSOCUP00000000562	ENSOGAP00000020298	ENSPTRP00000046339	ENSPANP00000047107	ENSPPYP00000011604	ENSPVAP00000011881		ENSRROP00000023730	ENSSBOP00000014902	ENSSSCP00000039222	ENSTBEP00000008280	ENSTTRP00000006880
ZNF384	ENSP00000348018	ENSAMEP00000014889	ENSBTAP00000022702	ENSCJAP00000014757	ENSCPOP00000027245	ENSDNOP00000030152	ENSDORP00000024519	ENSECAP00000007556	ENSEEUP00000011795	ENSFCAP00000035230	ENSFDAP00000021686	ENSSTOP00000025886	ENSLAFP00000007030	ENSMMUP00000042169	ENSMAUP00000016511	ENSMODP00000022572	ENSMUSP00000108046	ENSMLUP00000012533	ENSNGAP00000008305		ENSOCUP00000003247	ENSOGAP00000008980	ENSPTRP00000044259	ENSPANP00000017329	ENSPPYP00000004781	ENSPVAP00000010785	ENSRNOP00000023192	ENSRROP00000022261	ENSSBOP00000006967	ENSSSCP00000000748	ENSTBEP00000005983	ENSTTRP00000011147
ZNF521	ENSP00000354794	ENSAMEP00000014909	ENSBTAP00000045301	ENSCJAP00000038474	ENSCPOP00000013679	ENSDNOP00000025767	ENSDORP00000012897	ENSECAP00000004697	ENSEEUP00000006247		ENSFDAP00000008249	ENSSTOP00000011111	ENSLAFP00000011255		ENSMAUP00000020600		ENSMUSP00000025288		ENSNGAP00000008351		ENSOCUP00000005002	ENSOGAP00000006437	ENSPTRP00000056807		ENSPPYP00000010186	ENSPVAP00000014546	ENSRNOP00000068573	ENSRROP00000027497	ENSSBOP00000038638		ENSTBEP00000015046	ENSTTRP00000005007
ZRSR2	ENSP00000303015	ENSAMEP00000018714	ENSBTAP00000027211	ENSCJAP00000038981	ENSCPOP00000003813	ENSDNOP00000011633		ENSECAP00000004944	ENSEEUP00000001929	ENSFCAP00000008655	ENSFDAP00000001921	ENSSTOP00000021668	ENSLAFP00000015636	ENSMMUP00000043471	ENSMAUP00000008313	ENSMODP00000021460	ENSMUSP00000062025	ENSMLUP00000008914	ENSNGAP00000009241	ENSOANP00000004075	ENSOCUP00000003712	ENSOGAP00000021423	ENSPTRP00000044230	ENSPANP00000004261	ENSPPYP00000022540	ENSPVAP00000009631	ENSRNOP00000012768	ENSRROP00000012581	ENSSBOP00000003827	ENSSSCP00000041877	ENSTBEP00000007402	ENSTTRP00000011790
