# Supplementary material for: Selective Pressures on Human Cancer Genes along the Evolution of Mammals
Source: Genes (Basel). 2018 Nov 28;9(12):582. doi: 10.3390/genes9120582 (PMC6316132; doi:10.3390/genes9120582)
Supplement: Supplementary file 1 [file genes-09-00582-s001.zip › TableS5_evolutionary_parameters.xlsx]

## Sheet: evoldata
Evolutionary parameters estimated for each gene
Gene name	Number of taxa	Alignment length	dN	dS	dN/dS	lhM1	lhM2	LRT M1 vs M2	p- adj M1vs M2	lhM8a	lhM8	LRT M8 vs M8a	P-adj M8 vs M8a	PSS M2	PSS M8	LRT BUSTED	P-adj BUSTED
ABI1	29	509	0.3759	3.6748	0.10228	-8474.01	-8474.01	1	1	-8468.93	-8468.93	1	1	0	0	0	0
ABL1	26	1151	0.6649	7.137	0.09316	-27351.8	-27351.8	1	1	-27136.7	-27136.7	1	1	0	2	0	0
ABL2	26	1183	0.4432	4.2506	0.10427	-23276.4	-23271.9	0.00283768	0.024404	-23165.6	-23163.7	0.0517439	0.264879	1	4	0	0
ACSL3	28	721	0.3951	5.114	0.07727	-14371.9	-14370.7	0.109621	0.748205	-14297.3	-14295.4	0.0523679	0.26492	1	4	0.9603	1
ACVR1	25	510	0.1887	4.5766	0.04123	-8556.06	-8556.06	1	1	-8499.88	-8499.88	1	1	0	0	0	0
ACVR2A	27	514	0.1181	2.9536	0.03999	-6924.81	-6924.81	1	1	-6884.76	-6884.76	0.9762	1	0	0	0	0
AFF4	29	1165	0.3353	3.3188	0.10102	-20279.5	-20279.5	1	1	-20209	-20209	1	1	0	1	0	0
AKT2	28	482	0.2969	14.3082	0.02075	-9152.59	-9152.59	1	1	-9095.67	-9095.67	1	1	0	0	0.8451	0.917659
ALK	20	1618	0.6865	5.4689	0.12553	-31375.3	-31375.3	1	1	-31180.3	-31180.3	1	1	0	0	0	0
APC	30	2845	0.4828	5.4223	0.08904	-59923.8	-59923.8	1	1	-59543.5	-59543.5	1	1	0	3	0	0
AR	21	892	0.4955	3.787	0.13084	-16977.5	-16977.5	1	1	-16866.1	-16866.1	1	1	0	1	0.0037	0.00477778
ARHGAP26	13	815	0.148	2.6123	0.05664	-9333.68	-9333.68	1	1	-9292.93	-9292.93	0.982376	1	0	1	0.3049	0.347071
ARHGEF12	25	1545	0.7725	4.3464	0.17774	-35028.9	-35024.8	0.0039845	0.0329488	-34887.5	-34881.6	0.000598486	0.00612736	0	9	0	0
ARID1A	21	2178	0.2196	2.1852	0.10049	-27780.1	-27780.1	1	1	-27733	-27732.9	0.656917	1	0	3	0	0
ARID2	25	1776	0.2888	2.4736	0.11674	-25944.6	-25944.6	1	1	-25869.8	-25869.3	0.32457	1	0	3	0	0
ARNT	28	791	0.5969	4.5526	0.13111	-16305.9	-16305.9	0.987691	1	-16211	-16210.1	0.18029	0.731364	0	2	0	0
ASPSCR1	12	540	0.8788	4.9375	0.17798	-10163.1	-10163.1	1	1	-10119.3	-10119.3	1	1	0	1	NA	NA
ATF1	28	271	0.3575	4.6135	0.07748	-4928.43	-4928.43	1	1	-4894.25	-4894.18	0.695215	1	0	0	0.0011	0.00145538
ATIC	27	593	0.5956	5.1274	0.11615	-14324.3	-14324.3	1	1	-14224.3	-14224.3	1	1	0	0	0	0
ATM	28	3058	0.8401	4.3949	0.19116	-71732.7	-71732.7	1	1	-71403.2	-71400.9	0.0312926	0.168198	0	12	0	0
ATP2B3	27	1253	0.2789	8.9936	0.03102	-25554.7	-25554.7	1	1	-25399	-25399	1	1	0	0	0	0
ATR	28	2645	0.5597	3.9529	0.14158	-52005.5	-52005.5	1	1	-51780.9	-51780.9	0.998872	1	0	1	0	0
ATRX	21	2491	0.5932	3.9224	0.15124	-42385.1	-42385.1	1	1	-42206.2	-42205	0.121477	0.527627	0	1	0	0
AXIN1	23	868	0.6432	7.6644	0.08392	-19692.3	-19692.3	1	1	-19536.2	-19536.2	1	1	0	1	0	0
AXIN2	26	844	0.8389	7.6236	0.11004	-21807.9	-21807.9	1	1	-21610.8	-21610.8	1	1	0	0	0.0145	0.0180725
B2M	32	120	2.9979	11.5153	0.26034	-5662.1	-5656.68	0.00100011	0.00934885	-5593.64	-5590.9	0.0192584	0.111907	1	1	0	0
BAP1	27	730	0.3428	5.3415	0.06418	-14226.2	-14226.2	0.985202	1	-14127.9	-14127.9	1	1	0	0	0	0
BARD1	25	777	1.6623	4.9981	0.33259	-23328.5	-23324.8	0.00622135	0.0477711	-23245.8	-23240.9	0.00183941	0.0158189	0	1	0	0
BCL10	28	234	0.9171	8.3335	0.11005	-5895.61	-5895.61	1	1	-5879.9	-5879.9	1	1	0	0	1	1
BCL11B	25	896	0.3142	6.6674	0.04713	-14889.8	-14889.8	1	1	-14799.4	-14799.4	1	1	0	0	0	0
BCL2	25	240	0.54	5.7171	0.09445	-4633.2	-4632.39	0.203508	1	-4562.27	-4559.08	0.0116141	0.0734422	0	1	0	0
BCL3	23	455	1.1116	7.7779	0.14292	-11755.2	-11755.2	1	1	-11688.2	-11688.2	1	1	0	0	0	0
BCL6	23	707	0.2697	5.9397	0.04541	-12553.3	-12553.3	1	1	-12446	-12446	1	1	0	1	0.0134	0.01675
BCL7A	23	232	1.0596	7.0749	0.14977	-6017.85	-6017.85	1	1	-5979.64	-5976.14	0.00816757	0.0540316	0	1	0	0
BCL9	22	1427	0.2986	2.7675	0.10789	-22472.3	-22472.3	1	1	-22437.6	-22437.6	1	1	0	4	0.0181	0.0223649
BCL9L	19	1498	0.4208	4.2652	0.09866	-24680.9	-24680.9	1	1	-24579.5	-24578.9	0.256554	0.919318	0	2	0	0
BCOR	20	1759	0.8258	6.3025	0.13103	-41407.6	-41407.6	1	1	-41193.7	-41193.7	1	1	0	1	0.9944	1
BCR	19	1273	0.2417	6.0159	0.04018	-19267.2	-19267.2	1	1	-19100.3	-19100.3	1	1	0	0	0	0
BIRC3	22	605	1.149	6.6639	0.17242	-16304.6	-16304.6	1	1	-16169.2	-16180.6	1	1	0	0	0	0
BLM	27	1420	1.4223	5.3869	0.26403	-40206.1	-40189.6	8.92005e-09	2.1309e-07	-39967.2	-39952.9	8.35969e-08	1.8709e-06	3	2	0	0
BMPR1A	28	533	0.3754	5.432	0.0691	-11309.3	-11309.3	1	1	-11239.4	-11239.4	1	1	0	0	0	0
BRAF	26	803	0.269	3.3865	0.07943	-12463.9	-12456.5	0.000119139	0.00119139	-12410.5	-12400.7	8.90199e-06	0.000147225	1	5	0	0
BRCA2	27	3451	2.6562	5.6801	0.46763	-119199	-119099	0	0	-118892	-118808	0	0	16	25	0	0
BRD3	31	727	0.4651	9.725	0.04782	-17812.3	-17812.3	1	1	-17628	-17628	1	1	0	0	0.001	0.00132716
BRD4	22	1363	0.6828	8.6451	0.07898	-27566.1	-27566.1	1	1	-27259.5	-27259.5	0.998872	1	0	0	0	0
BRIP1	27	1253	1.2956	4.5324	0.28585	-31641.3	-31630.1	2.26867e-06	3.14686e-05	-31530.7	-31520.1	3.97663e-06	6.83981e-05	4	0	0	0
BTK	27	660	0.2244	4.4861	0.05002	-11649.5	-11649.5	1	1	-11611.6	-11611.6	1	1	0	0	0	0
BUB1B	26	1060	1.4138	5.2956	0.26698	-28180.4	-28180.4	0.998872	1	-28075.2	-28066.2	2.13972e-05	0.000287526	1	2	0	0
CALR	28	418	0.3809	10.6115	0.03589	-9000.14	-9000.14	1	1	-8880.94	-8880.94	1	1	0	0	0.0003	0.000418831
CAMTA1	23	1665	0.4542	5.5277	0.08216	-30987.7	-30987.7	1	1	-30740.1	-30740	0.84928	1	1	5	0	0
CANT1	29	402	1.0085	13.6556	0.07386	-11811.3	-11811.3	1	1	-11580.6	-11580.6	1	1	0	0	0.2931	0.336088
CARD11	23	1155	0.4616	10.7196	0.04306	-22673.9	-22673.9	1	1	-22372.6	-22372.6	1	1	0	1	0	0
CARS	22	832	0.8008	8.9461	0.08951	-19898.3	-19898.3	1	1	-19708.9	-19708.9	1	1	0	1	0	0
CASP8	22	480	2.0884	5.7561	0.36282	-15016.6	-14972.5	0	0	-14943.4	-14911.2	9.99201e-16	5.3707e-14	10	9	0	0
CBFA2T3	24	634	0.8026	10.2783	0.07809	-16544.7	-16544.7	1	1	-16374.9	-16374.4	0.333278	1	0	2	0	0
CBL	21	914	0.4762	3.7442	0.12717	-15504.1	-15504.1	1	1	-15409.8	-15409.8	1	1	0	0	0	0
CBLB	30	984	0.3439	5.0712	0.06781	-20362.2	-20362.2	1	1	-20249.2	-20249.2	1	1	0	0	0	0
CBLC	17	500	0.9011	4.2623	0.21142	-10018.6	-10018.6	1	1	-9977.54	-9975.84	0.0651734	0.322122	0	0	0	0
CCDC6	26	475	0.1996	5.953	0.03352	-7659.13	-7659.13	1	1	-7580.83	-7580.78	0.7509	1	0	0	0.3023	0.345715
CCNB1IP1	25	278	0.5209	4.3355	0.12015	-5258.71	-5258.71	1	1	-5242.1	-5242.1	1	1	0	0	0.0017	0.00224233
CCND1	24	296	0.4281	10.6708	0.04012	-5579.38	-5579.38	1	1	-5532.51	-5533.29	1	1	0	0	0.7431	0.815135
CCND2	28	290	0.357	10.903	0.03274	-5771.9	-5771.9	1	1	-5706.56	-5706.56	1	1	0	0	0.0035	0.00453313
CCND3	23	293	0.4421	5.0995	0.08669	-5457.07	-5455.46	0.0725553	0.503206	-5432.42	-5427.6	0.00192109	0.015886	1	2	0.0025	0.00326748
CCNE1	28	411	1.0859	7.1861	0.15112	-11412.8	-11412.8	0.998872	1	-11339.8	-11339.8	1	1	0	0	0.1444	0.169188
CD274	29	291	2.4562	5.2874	0.46453	-10708.3	-10664.9	0	0	-10674.7	-10639.7	1.11022e-16	7.9566e-15	6	6	0	0
CD79A	26	226	1.6977	6.6998	0.25339	-7172.32	-7138.78	2.22045e-16	9.54792e-15	-7099.65	-7078.88	1.15505e-10	3.82055e-09	5	7	0	0
CD79B	22	229	2.2651	8.233	0.27513	-7769.44	-7756.98	5.92824e-07	9.10408e-06	-7710.5	-7704.43	0.000496077	0.00520276	2	3	0	0
CDC73	27	532	0.1952	4.4694	0.04368	-8853.8	-8853.81	1	1	-8844.92	-8844.93	1	1	0	0	0	0
CDH1	25	883	1.2279	6.3728	0.19267	-25555.1	-25541.9	2.54366e-07	4.3751e-06	-25357.3	-25354.8	0.0268681	0.150043	4	5	0	0
CDH11	29	797	0.2179	5.9873	0.0364	-16023.3	-16023.3	1	1	-15966.4	-15966.4	1	1	0	0	0	0
CDK12	25	1492	0.3863	2.7665	0.13964	-25141.8	-25141.8	0.998872	1	-25094.3	-25092.8	0.0875874	0.396448	0	1	0	0
CDK4	26	304	0.395	3.6745	0.1075	-5801.16	-5801.16	1	1	-5794.23	-5794.23	1	1	0	0	0.0004	0.000547771
CDK6	28	327	0.1621	3.3414	0.04852	-5071.3	-5071.3	1	1	-5054.48	-5054.48	1	1	0	1	0.9458	1
CDKN1B	29	199	1.1194	8.6637	0.12921	-5204.7	-5204.7	1	1	-5177.42	-5177.42	1	1	0	0	0.2066	0.240103
CDKN2C	30	169	0.3879	2.7604	0.14051	-2801.25	-2801.25	0.998046	1	-2798.23	-2793.62	0.00239244	0.0190509	1	1	0.0024	0.00314634
CDX2	23	314	0.4486	9.1008	0.0493	-6248.84	-6248.84	1	1	-6198.6	-6198.6	1	1	0	0	0	0
CHD4	24	1913	0.2093	7.0014	0.0299	-29405	-29405	0.979566	1	-29184.6	-29184.6	1	1	0	0	0	0
CHEK2	24	539	1.0293	5.8674	0.17542	-14100.5	-14088.4	8.38495e-07	1.20184e-05	-14032.7	-14028.3	0.00295965	0.0231391	2	2	0	0
CIITA	27	1160	1.7681	8.6736	0.20385	-38082.9	-38077.8	0.00131235	0.0117849	-37819.1	-37818.8	0.488245	1	0	5	0	0
CLIP1	27	1439	0.6927	4.6438	0.14916	-32367.1	-32367.1	1	1	-32241.3	-32241.3	1	1	0	2	0	0
CNBP	27	178	0.6084	7.4655	0.0815	-2788.04	-2788.04	1	1	-2778.44	-2778.44	0.992264	1	0	0	0	0
COL1A1	26	1464	1.0746	3.8945	0.27593	-33238.9	-33158.8	0	0	-33186.1	-33109.9	0	0	16	21	0	0
COL2A1	28	1488	0.3717	2.82	0.13181	-28629.9	-28616.6	2.48162e-07	4.3751e-06	-28606.3	-28602.3	0.00469108	0.0347787	2	11	0	0
CREB1	28	342	0.1022	2.4893	0.04107	-4198.08	-4198.08	1	1	-4189.46	-4189.46	0.992775	1	0	0	0.0003	0.000418831
CREB3L1	29	521	0.6086	8.9111	0.0683	-11126	-11126	1	1	-11042.1	-11041.6	0.288611	1	1	1	0	0
CREB3L2	30	521	0.6268	6.2818	0.09978	-12639	-12639	1	1	-12542.9	-12542.9	1	1	0	0	0.0482	0.0578939
CREBBP	25	2444	0.3038	4.5095	0.06738	-43692.8	-43692.8	1	1	-43431	-43431	0.998872	1	0	1	0.0003	0.000418831
CRTC1	24	638	0.5057	8.0027	0.0632	-13282.6	-13282.6	1	1	-13156.6	-13156.6	1	1	0	0	0	0
CRTC3	25	620	0.8779	5.0478	0.17393	-14691.6	-14691.6	1	1	-14620.7	-14620.2	0.287617	1	0	0	0.0001	0.000144781
CSF3R	31	842	2.344	8.4276	0.27813	-31136.6	-31136.6	1	1	-30948.1	-30938.3	1.02216e-05	0.000162789	3	3	0	0
CTCF	30	728	0.1188	3.709	0.03202	-10711.9	-10711.9	1	1	-10678.6	-10678.6	0.980425	1	0	0	0	0
CTNNB1	28	782	0.011	4.7146	0.00233	-12488.8	-12488.8	0.996432	1	-12489	-12489.2	1	1	0	0	1	1
CXCR4	29	353	0.5075	8.3248	0.06096	-8202.72	-8194.31	4.12365e-05	0.000466623	-8116.87	-8113.35	0.00797835	0.0540316	2	4	0	0
CYLD	20	957	0.2184	4.5456	0.04805	-16272.6	-16272.6	1	1	-16187.7	-16187.7	1	1	0	1	NA	NA
DCTN1	22	1282	0.1977	4.3171	0.04579	-20720.2	-20720.2	1	1	-20650.2	-20650.2	1	1	0	1	0	0
DDB2	16	428	0.5255	1.7633	0.29805	-6301.19	-6301.19	1	1	-6300.61	-6292.75	7.3234e-05	0.000899732	1	2	0.0005	0.000678233
DDIT3	29	169	0.5625	2.9598	0.19005	-3538.36	-3538.36	1	1	-3531.69	-3526.29	0.00101032	0.00905076	1	1	0.0218	0.0267829
DDR2	30	856	0.2964	6.5788	0.04505	-17137.5	-17137.5	1	1	-17016	-17016	1	1	0	1	0	0
DDX10	27	877	0.8981	5.4131	0.16591	-20516.9	-20513.1	0.00605053	0.0473041	-20385.4	-20382.7	0.0187074	0.110194	0	7	0	0
DDX3X	25	663	0.3127	4.1302	0.07572	-11718.1	-11715.6	0.024524	0.185005	-11698.4	-11698.2	0.55005	1	1	1	0	0
DDX5	26	615	0.0299	2.4353	0.01228	-6973.35	-6973.44	1	1	-6970.6	-6975.75	1	1	0	0	0	0
DDX6	30	484	0.1163	2.0419	0.05696	-5848.55	-5848.55	1	1	-5823.51	-5823.51	1	1	0	0	0	0
DEK	30	377	0.5694	5.5527	0.10254	-8121.24	-8121.24	1	1	-8083.51	-8080	0.00809361	0.0540316	0	3	0	0
DICER1	30	1924	0.412	4.7401	0.08691	-40806.8	-40797.6	1.87075e-05	0.000217411	-40615.2	-40615.2	1	1	3	9	0	0
DNAJB1	24	341	0.4264	6.9751	0.06113	-6738.12	-6738.12	1	1	-6686.07	-6686.07	1	1	0	0	0	0
DNMT3A	24	913	0.203	4.032	0.05034	-13602.5	-13602.5	1	1	-13487.2	-13487.2	1	1	0	1	0	0
DROSHA	25	1375	0.317	5.0176	0.06318	-25740.9	-25740.9	1	1	-25611.5	-25611.5	1	1	0	6	0	0
EBF1	24	592	0.1513	3.7739	0.04009	-8431.05	-8431.05	1	1	-8359.98	-8359.98	0.943247	1	0	0	0	0
EGFR	23	1210	0.7132	7.6201	0.09359	-30461.4	-30451.9	1.26354e-05	0.000159801	-30168.8	-30167.3	0.081383	0.380377	3	5	0	0
EIF3E	26	446	0.0849	4.2783	0.01984	-6492.96	-6492.96	0.938125	1	-6491.74	-6491.74	1	1	0	0	0.4777	0.540555
EIF4A2	25	408	0.1687	2.6034	0.0648	-5235.48	-5235.48	1	1	-5232.76	-5232.76	1	1	0	0	0.0894	0.106193
ELF4	26	664	0.8592	3.4237	0.25095	-14924.1	-14924.1	1	1	-14894.5	-14894.5	0.76335	1	0	1	0	0
ELK4	28	433	1.677	10.6664	0.15723	-11372.1	-11372.1	1	1	-11296	-11296	0.812799	1	0	1	0.0512	0.0613259
ELL	24	619	0.9261	9.5425	0.09705	-15856.4	-15856.4	1	1	-15682.7	-15682.7	1	1	0	1	0.0008	0.00107165
EML4	23	982	0.6617	4.6099	0.14353	-18535.5	-18527.8	7.95605e-05	0.000834415	-18476.3	-18474.7	0.0711742	0.340054	0	4	0	0
EP300	27	2421	0.361	4.0979	0.0881	-46395.3	-46395.3	1	1	-46177.9	-46177.9	1	1	0	0	0	0
EPAS1	27	870	0.7081	6.6763	0.10606	-20645.4	-20645.4	1	1	-20439.6	-20439.6	1	1	0	0	0	0
EPS15	29	901	0.986	4.771	0.20667	-20129.1	-20129.1	1	1	-20048.2	-20030	1.57071e-09	4.5027e-08	5	9	0	0
ERBB2	26	1256	0.6108	5.6977	0.10721	-28651.5	-28651.5	1	1	-28449.7	-28449.7	1	1	0	3	0	0
ERBB3	24	1342	0.4395	4.0685	0.10803	-25549	-25549	1	1	-25421.5	-25421.3	0.542777	1	0	5	0	0
ERBB4	25	1309	0.2345	5.1493	0.04554	-22393.7	-22393.7	1	1	-22287.1	-22287.1	1	1	0	0	0	0
ERC1	26	1121	0.2432	6.1911	0.03929	-20551.4	-20551.4	1	1	-20436.8	-20436.8	1	1	0	1	0	0
ERCC2	24	761	0.3096	10.2333	0.03026	-14794.6	-14794.6	1	1	-14699.3	-14699.3	0.998872	1	0	0	0.0004	0.000547771
ERCC3	26	783	0.2093	5.8556	0.03575	-14745.2	-14745.2	1	1	-14671.6	-14671.6	1	1	0	0	0	0
ERCC4	28	917	0.8204	6.9919	0.11734	-24993.9	-24993.9	1	1	-24811.2	-24811.2	1	1	0	2	0.0001	0.000144781
ERCC5	22	1186	1.9297	6.0072	0.32123	-36561.2	-36540.9	1.91273e-10	5.48317e-09	-36397.9	-36384.9	3.15663e-07	6.16978e-06	3	1	0	0
ESR1	22	596	0.5363	5.2647	0.10186	-12257.4	-12257.4	1	1	-12148.6	-12148.6	1	1	0	1	0	0
ETNK1	24	442	0.6139	3.9083	0.15708	-7785.64	-7785.64	1	1	-7740.44	-7737.57	0.0165487	0.0988327	0	0	0	0
ETV4	27	486	0.4542	3.7172	0.12219	-9066.34	-9066.34	1	1	-9020.35	-9019.95	0.368017	1	0	1	0	0
ETV5	29	511	0.4262	5.7275	0.07441	-9771.09	-9771.09	0.996432	1	-9696.82	-9696.81	0.87296	1	0	0	1	1
ETV6	26	453	0.2826	4.6034	0.06139	-7285.27	-7285.27	1	1	-7256.34	-7256.34	1	1	0	0	0.0009	0.00120186
EWSR1	20	662	0.3849	3.5985	0.10697	-9310.25	-9310.25	1	1	-9303.52	-9303.52	1	1	0	0	0.8033	0.876698
EXT1	23	747	0.0508	1.7096	0.0297	-7286.49	-7286.49	0.998872	1	-7280.53	-7280.53	0.997015	1	0	0	0.6344	0.699467
EXT2	28	727	0.4275	6.9238	0.06175	-16865.1	-16865.1	1	1	-16722.9	-16722.9	1	1	0	0	0	0
EZH2	28	747	0.1177	5.5899	0.02106	-13217.2	-13217.2	1	1	-13189.1	-13189.1	0.998872	1	0	0	0.0241	0.0295242
FAM46C	30	392	0.4159	13.1034	0.03174	-8512.21	-8512.21	1	1	-8385.26	-8385.26	1	1	0	0	0.0006	0.000808777
FANCA	29	1457	2.8679	7.9548	0.36053	-62326.6	-62326.6	1	1	-62025.4	-62011.8	1.92115e-07	3.93378e-06	0	7	0	0
FANCC	26	561	1.831	4.1131	0.44516	-16734.5	-16725.1	1.31545e-05	0.000160975	-16718.6	-16709.5	1.92988e-05	0.000267693	1	11	0.0003	0.000418831
FANCD2	29	1452	1.5479	4.4438	0.34833	-44615.5	-44585.8	1.18794e-14	4.64376e-13	-44521.6	-44495.5	4.88942e-13	2.10245e-11	7	8	0	0
FANCE	23	538	2.3695	6.0258	0.39323	-15104.1	-15088.2	1.77999e-08	3.82698e-07	-15083.7	-15071.1	5.25139e-07	9.81782e-06	4	9	0.5879	0.654915
FANCG	26	627	1.7859	3.572	0.49997	-17460.8	-17443.3	3.09206e-09	8.30991e-08	-17449.8	-17433.6	1.24126e-08	3.3359e-07	4	7	0	0
FAS	21	334	3.1944	5.3123	0.60132	-12934.8	-12853.5	0	0	-12905	-12845.5	0	0	15	15	0	0
FAT4	25	4984	0.338	4.9665	0.06805	-98841.1	-98841.1	1	1	-98254.2	-98254.2	1	1	0	4	0	0
FCRL4	20	516	2.5094	4.1788	0.6005	-15238.2	-15202.3	0	0	-15227.3	-15194	3.33067e-16	2.04598e-14	8	9	0	0
FES	23	823	0.4065	7.5282	0.054	-16016.1	-16016.1	1	1	-15852	-15852	1	1	0	0	0	0
FEV	20	238	0.2803	7.3311	0.03823	-3587.09	-3587.09	1	1	-3550.26	-3550.26	1	1	0	0	0.0267	0.0325241
FGFR1	26	823	0.148	5.7473	0.02575	-13861.1	-13861.1	1	1	-13766.3	-13766.3	1	1	0	0	0	0
FGFR1OP	21	400	1.0207	5.0801	0.20091	-9633.34	-9633.34	1	1	-9581.91	-9581.88	0.820542	1	0	0	0.0054	0.00691071
FGFR3	17	803	0.4637	9.4918	0.04885	-15345.3	-15345.3	1	1	-15113.1	-15113.1	1	1	0	0	NA	NA
FGFR4	27	802	0.9368	10.3163	0.0908	-20890.8	-20890.8	1	1	-20723.9	-20723.9	1	1	1	5	0	0
FH	29	509	0.5672	6.3456	0.08939	-12400.1	-12399.7	0.366052	1	-12338.3	-12338.3	1	1	0	4	0	0
FHIT	22	150	0.9186	6.531	0.14065	-3318.49	-3318.49	1	1	-3285.09	-3285.09	1	1	0	0	0.0176	0.0218098
FIP1L1	25	604	0.3166	4.8978	0.06464	-10459.5	-10459.5	1	1	-10389.6	-10389.6	1	1	0	0	0.0008	0.00107165
FLCN	28	580	0.4242	9.7189	0.04364	-13940.9	-13940.9	1	1	-13839.8	-13839.8	1	1	0	0	1	1
FLI1	24	453	0.4076	6.0086	0.06784	-8822.15	-8822.15	1	1	-8761.81	-8761.81	1	1	0	0	0	0
FLT3	23	994	0.874	6.0671	0.14405	-24057.8	-24019.5	0	0	-23860.9	-23846.6	8.70184e-08	1.8709e-06	5	5	0	0
FLT4	24	1364	0.7263	9.0912	0.07989	-32566.3	-32566.3	1	1	-32220.2	-32220.2	1	1	0	1	0.0003	0.000418831
FOXA1	22	471	0.2816	6.2277	0.04522	-7864.01	-7864.01	1	1	-7798.97	-7798.97	1	1	0	0	0	0
FOXO1	20	651	0.2696	3.193	0.08445	-9161.7	-9161.7	1	1	-9118.14	-9118.14	1	1	0	0	0	0
FOXO3	25	673	0.2449	4.4099	0.05554	-11104.5	-11104.5	1	1	-11036.6	-11036.6	1	1	0	0	0.7838	0.857593
FOXO4	26	507	0.6729	2.9354	0.22924	-9777.79	-9777.79	1	1	-9766.64	-9766.45	0.537228	1	0	0	0	0
FOXP1	25	678	0.2092	3.2684	0.06402	-10786.9	-10786.9	1	1	-10746.5	-10746.5	0.969271	1	0	2	0	0
FSTL3	22	263	1.1979	12.6956	0.09435	-6868.77	-6868.77	1	1	-6790.56	-6788.62	0.048737	0.252493	0	1	0	0
FUS	27	519	0.6124	3.1378	0.19517	-10732.1	-10732.1	1	1	-10718.6	-10718.2	0.337474	1	0	0	0	0
GATA1	26	414	0.8437	5.6987	0.14805	-9763.31	-9763.31	1	1	-9733.08	-9733.37	1	1	0	0	1	1
GATA2	27	481	0.2081	6.5584	0.03173	-8890.51	-8890.64	1	1	-8848.89	-8848.9	1	1	0	0	0	0
GATA3	30	445	0.2464	9.5224	0.02587	-9110.11	-9110.11	1	1	-9032.95	-9032.95	1	1	0	0	0.057	0.0680833
GNAQ	25	360	0.0564	2.9751	0.01896	-4340.86	-4340.86	1	1	-4337.93	-4337.93	1	1	0	0	0.0004	0.000547771
GOLGA5	27	733	0.8056	4.7583	0.1693	-17719.8	-17719.8	1	1	-17655.3	-17654.4	0.182787	0.734565	0	4	0	0
GOPC	24	464	0.2642	4.5054	0.05864	-8105.5	-8105.5	1	1	-8064.49	-8064.49	1	1	0	0	0	0
GPC3	25	581	0.5935	5.0395	0.11777	-11153.9	-11153.9	1	1	-11123.5	-11123.5	1	1	0	0	0	0
GPHN	22	772	0.1568	2.5819	0.06071	-8865.45	-8865.45	1	1	-8827.13	-8826.8	0.421078	1	0	0	0	0
GRIN2A	25	1465	0.3176	7.1826	0.04421	-27946.6	-27946.6	1	1	-27749.1	-27749.1	1	1	0	0	0	0
HERPUD1	29	392	0.8288	4.7331	0.17511	-9671.72	-9671.72	1	1	-9615.56	-9615.55	0.928067	1	0	1	0.0078	0.00992308
HEY1	29	305	0.5738	6.6676	0.08606	-6807.62	-6807.62	1	1	-6769.3	-6769.3	1	1	0	0	0	0
HIF1A	23	824	0.4526	4.0851	0.11079	-14786.5	-14786.5	1	1	-14730.6	-14730.5	0.633393	1	0	3	0	0
HIP1	27	1038	0.9257	7.6171	0.12153	-28460.8	-28460.8	1	1	-28205.5	-28205.5	1	1	0	1	0	0
HLF	28	296	0.1685	3.8765	0.04348	-4692.96	-4692.96	1	1	-4675.48	-4675.36	0.631521	1	0	0	0.6221	0.689441
HMGA1	15	108	0.2426	3.6493	0.06648	-1415.25	-1415.25	0.994358	1	-1409.59	-1409.59	1	1	0	0	0.9946	1
HMGA2	16	110	1.3026	4.0345	0.32287	-2044.56	-2044.09	0.329365	1	-2044.74	-2044.21	0.302931	1	0	0	0	0
HNF1A	26	632	0.4175	8.3379	0.05007	-13106.9	-13106.9	1	1	-13017.1	-13017.1	1	1	0	1	0	0
HOOK3	28	719	0.2814	5.2312	0.0538	-13622.4	-13622.4	1	1	-13549.9	-13549.7	0.606559	1	0	2	0	0
HOXA11	29	314	0.51	4.4861	0.11368	-5817.76	-5817.76	1	1	-5769.83	-5768.9	0.172785	0.711523	0	0	0	0
HOXA13	19	254	0.1311	3.8842	0.03375	-3029.01	-3029.01	1	1	-3019.75	-3019.75	1	1	0	0	NA	NA
HOXA9	19	273	0.4133	4.6098	0.08966	-4240.7	-4240.7	1	1	-4228.58	-4228.58	1	1	0	0	0.5276	0.592345
HOXC11	22	306	0.4112	2.583	0.15919	-4386.95	-4386.95	1	1	-4378.79	-4379.07	1	1	0	0	0.0085	0.01075
HOXC13	18	329	0.2069	5.8693	0.03525	-3943.88	-3943.88	1	1	-3887.2	-3886.45	0.219427	0.850032	0	1	0.1357	0.159429
HRAS	24	190	0.2969	10.9602	0.02709	-3479.87	-3479.87	1	1	-3419.45	-3419.45	1	1	0	0	0.0005	0.000678233
HSP90AB1	21	725	0.0673	4.2691	0.01576	-10085.1	-10085.1	1	1	-10073	-10073.7	1	1	0	0	0	0
IDH1	28	415	0.3965	5.115	0.07751	-8659.5	-8659.5	1	1	-8631.21	-8631.21	1	1	0	0	0.8279	0.901258
IDH2	29	453	0.4253	12.2705	0.03466	-10061.6	-10061.6	1	1	-9919.79	-9919.79	1	1	0	0	0	0
IKBKB	25	757	0.485	6.4448	0.07525	-17187.5	-17187.5	1	1	-17090.4	-17090.4	1	1	0	1	0	0
IKZF1	23	520	0.432	5.2716	0.08195	-9557.96	-9557.96	1	1	-9469.74	-9469.74	1	1	0	0	0.0004	0.000547771
IL2	29	155	2.5889	3.4607	0.7481	-5313.61	-5303.08	4.45604e-06	5.80635e-05	-5312.48	-5302.8	1.07971e-05	0.000165812	2	3	0.0002	0.000284768
IL21R	25	544	2.4913	9.3985	0.26508	-19672.7	-19672.7	1	1	-19549.1	-19544.4	0.00231959	0.0188194	1	3	0	0
IL6ST	26	920	1.214	5.4578	0.22243	-24397.2	-24397.2	1	1	-24254.8	-24254	0.188611	0.75095	0	1	0	0
IL7R	26	460	2.149	4.8162	0.4462	-14514.4	-14510.6	0.00581779	0.0463269	-14486.5	-14480.9	0.000840638	0.00769094	0	5	0.5035	0.568255
IRF4	28	452	0.6958	12.0588	0.0577	-10691.3	-10691.3	1	1	-10589.6	-10598.9	1	1	0	0	0	0
ITK	27	621	0.3112	5.5626	0.05594	-12190	-12190	1	1	-12096.8	-12096.8	1	1	0	1	0.6019	0.668778
JAK2	30	1133	0.342	4.7243	0.07239	-21309.3	-21309.3	1	1	-21181.6	-21181.6	1	1	0	3	0	0
JAK3	23	1105	1.0701	10.7945	0.09914	-29879.2	-29879.2	1	1	-29672.9	-29672.9	1	1	0	0	0	0
KAT6A	20	2004	0.3599	2.9672	0.1213	-30787.6	-30787.6	1	1	-30711.4	-30711.4	0.859942	1	0	2	0	0
KAT6B	26	2069	0.3607	3.4095	0.10578	-32849.8	-32849.8	1	1	-32738.9	-32738.7	0.471685	1	0	6	0	0
KCNJ5	32	420	0.437	9.75	0.04482	-9971.26	-9971.26	1	1	-9833.55	-9833.55	1	1	0	0	0.9973	1
KDM5A	24	1691	0.2009	3.8545	0.05211	-27285.7	-27285.7	1	1	-27151.9	-27151.9	1	1	0	0	0	0
KDM5C	27	1561	0.3679	5.468	0.06727	-28164.5	-28164.5	1	1	-28017.3	-28017.3	1	1	0	3	0	0
KDM6A	26	1402	0.1935	1.6184	0.11956	-16542.8	-16539	0.00532631	0.0432135	-16516.8	-16511	0.00062596	0.0062596	0	3	0	0
KDR	30	1357	0.8255	5.9132	0.1396	-34832.9	-34832.9	1	1	-34601.3	-34601.3	1	1	0	5	0	0
KDSR	16	333	0.544	4.5374	0.1199	-6109.15	-6109.15	1	1	-6075.13	-6075.13	0.984488	1	0	0	0	0
KEAP1	28	625	0.3031	13.9149	0.02178	-12912.2	-12912.2	1	1	-12739.6	-12739.6	1	1	0	0	1	1
KIT	17	977	0.8109	5.737	0.14135	-20000.2	-20000.2	1	1	-19860.2	-19860.2	1	1	0	0	0	0
KLF4	26	486	0.6988	6.7043	0.10424	-10640.1	-10640.1	1	1	-10627.2	-10627.2	1	1	0	0	0	0
KLF6	28	292	0.6173	6.0338	0.10231	-6712.39	-6712.39	1	1	-6679.26	-6679.25	0.867179	1	0	1	0.0002	0.000284768
KMT2A	24	3963	0.434	3.6495	0.11893	-72422.4	-72422.4	0.996432	1	-72146.7	-72146.7	1	1	0	1	0	0
KTN1	27	1358	0.7272	3.4535	0.21057	-27581.3	-27565.9	2.97242e-08	6.08638e-07	-27521.9	-27507.5	8.15264e-08	1.8709e-06	5	6	0	0
LASP1	26	262	0.2232	7.5971	0.02937	-4156.04	-4156.04	1	1	-4123.48	-4123.48	1	1	0	0	1	1
LCK	21	510	0.4846	11.381	0.04258	-9516.22	-9516.22	0.998872	1	-9446.34	-9446.34	1	1	0	1	0	0
LIFR	29	1098	1.4597	6.9607	0.20971	-33705.2	-33705.2	1	1	-33471.9	-33470.7	0.126965	0.545951	0	4	0	0
LMNA	13	665	0.072	3.149	0.02287	-6735.7	-6735.7	1	1	-6721.27	-6721.27	0.997015	1	0	0	0.0004	0.000547771
LPP	29	613	0.7956	5.9447	0.13382	-15764.5	-15764.5	1	1	-15665.1	-15665.1	0.998404	1	0	0	0	0
LRIG3	26	1120	0.6996	5.6933	0.12288	-26954.1	-26954.1	1	1	-26715	-26715	1	1	0	0	0	0
LYL1	24	280	1.2586	8.3345	0.15102	-7502.08	-7502.08	1	1	-7436.69	-7431.1	0.00082027	0.00766774	1	1	0	0
LZTR1	27	841	0.3085	9.5767	0.03222	-17192.1	-17192.1	1	1	-17082.1	-17082.1	1	1	0	0	0	0
MAF	12	400	0.2571	3.5743	0.07193	-3663.51	-3663.51	1	1	-3640.92	-3640.88	0.793339	1	0	0	NA	NA
MALT1	13	829	0.3461	2.2775	0.15198	-11014.9	-11014.9	1	1	-10988.8	-10988.4	0.374165	1	0	0	0	0
MAML2	25	968	1.0447	4.7019	0.22218	-22356.5	-22356.5	1	1	-22250.3	-22248.8	0.0861455	0.396177	0	0	0	0
MAP2K1	29	394	0.3622	7.9576	0.04552	-8007.97	-8007.97	1	1	-7967.18	-7967.18	1	1	0	0	0	0
MAP2K2	14	401	0.296	6.8379	0.04329	-6391.98	-6391.98	1	1	-6289.26	-6289.26	1	1	0	0	0	0
MAP3K1	27	1509	0.5025	4.6547	0.10795	-30034.9	-30034.9	1	1	-29902.8	-29902.8	1	1	0	1	0	0
MAPK1	17	361	0.1793	2.9066	0.06168	-4707.79	-4707.13	0.250637	1	-4705.11	-4704.41	0.238296	0.88737	0	2	0	0
MDM2	24	492	1.112	6.2223	0.17871	-11880.8	-11880.8	1	1	-11814.9	-11814.9	1	1	0	1	0.2867	0.329628
MDM4	13	492	0.4005	1.7826	0.22465	-6129.18	-6129.18	1	1	-6124.25	-6123.18	0.143486	0.60489	0	0	0	0
MECOM	12	1052	0.1038	1.2742	0.0815	-9642.74	-9642.74	1	1	-9639.3	-9638.29	0.155662	0.649849	0	2	1	1
MED12	13	2184	0.1991	2.0567	0.09682	-24832.8	-24816.7	1.49715e-08	3.38828e-07	-24799.4	-24777	2.05856e-11	8.04712e-10	1	15	0	0
MEN1	24	611	0.2136	5.5584	0.03843	-10923.1	-10923.1	1	1	-10860.2	-10860.2	1	1	0	0	0.0001	0.000144781
MET	22	1383	0.5156	3.8397	0.13427	-27142.1	-27142.1	1	1	-27028.2	-27028.2	0.724347	1	0	0	0.2539	0.2927
MLH1	29	759	0.9978	6.847	0.14573	-20093.8	-20093.8	1	1	-20002.6	-20002.6	1	1	0	2	0	0
MLLT1	25	557	0.6185	10.0172	0.06175	-13195.6	-13195.6	1	1	-13031.2	-13031.2	1	1	0	1	0	0
MLLT10	11	1071	0.2851	1.8008	0.15833	-11842.4	-11842.4	1	1	-11807.6	-11807.6	1	1	0	0	NA	NA
MLLT11	23	NA	0.6942	3.4487	0.20129	-1819.49	-1819.49	1	1	-1807.95	-1805.58	0.0294802	0.160462	0	1	1	1
MLLT3	22	570	0.3183	2.9265	0.10877	-7502.46	-7502.46	1	1	-7494.61	-7497.61	1	1	0	0	0	0
MLLT6	26	1096	0.6455	4.9643	0.13002	-23519.7	-23515.5	0.00381336	0.0321518	-23414	-23407.1	0.000208997	0.00224672	0	4	0	0
MN1	22	1315	0.3518	5.0768	0.06929	-22615.3	-22615.3	1	1	-22515	-22515	1	1	0	0	0	0
MPL	23	636	0.9697	2.7319	0.35494	-13861.6	-13861.6	1	1	-13838.4	-13837.1	0.0997586	0.446836	0	0	0	0
MSH2	28	935	0.6179	5.0646	0.12201	-21699.2	-21699.2	1	1	-21577.7	-21573.7	0.00462696	0.0347787	0	4	0	0
MSH6	24	1363	0.7011	4.5569	0.15385	-27819.1	-27819.1	1	1	-27713.6	-27713.6	1	1	0	6	0	0
MSN	26	578	0.3627	7.6044	0.04769	-11160.4	-11160.4	1	1	-11091.6	-11091.6	1	1	0	1	0	0
MYB	25	762	0.5654	3.2892	0.1719	-14696.3	-14696.3	1	1	-14636.3	-14635.2	0.133399	0.567936	0	1	0	0
MYC	28	454	0.5765	7.6904	0.07496	-10075.3	-10075.3	1	1	-9960.81	-9957.64	0.0118069	0.0735795	1	2	0.0038	0.00487761
MYCL	31	383	0.7893	5.517	0.14306	-9076.78	-9076.78	1	1	-9052.19	-9052.19	1	1	0	1	0	0
MYD88	26	297	0.7847	6.1973	0.12662	-7134.2	-7134.2	1	1	-7083.35	-7083.35	1	1	0	1	0.0002	0.000284768
MYH11	26	1980	0.2535	7.7048	0.0329	-39188.1	-39188.1	1	1	-38861.2	-38861.2	0.998046	1	1	6	0	0
MYH9	28	1961	0.1807	10.3517	0.01746	-36717.1	-36717.1	1	1	-36356.8	-36356.8	1	1	0	0	0	0
MYOD1	29	320	0.6624	10.2095	0.06488	-8017.45	-8017.45	1	1	-7888.07	-7888.07	1	1	0	0	0.0263	0.0321278
NAB2	27	526	0.2203	4.1883	0.05259	-9103.39	-9103.39	0.998872	1	-9068.68	-9068.68	1	1	0	1	0.0002	0.000284768
NBN	15	756	0.7502	2.1367	0.35111	-11472.1	-11472.1	1	1	-11463.3	-11459.4	0.00486262	0.0354394	0	2	0.1034	0.122148
NCOA1	29	1442	0.8352	6.1308	0.13624	-29430.5	-29430.5	0.998872	1	-29291	-29291	1	1	0	0	0	0
NCOA2	25	1465	0.2705	3.0614	0.08837	-23688.3	-23688.3	1	1	-23627.1	-23627.1	1	1	0	1	0	0
NCOA4	25	626	1.6399	5.2596	0.3118	-18473.3	-18458	3.28833e-08	6.42718e-07	-18403.8	-18391.8	9.11722e-07	1.6335e-05	4	4	0.0056	0.0071454
NCOR1	29	2456	0.5553	5.1915	0.10697	-56621.2	-56621.2	1	1	-56217.9	-56217.9	1	1	0	3	0	0
NCOR2	25	2526	1.0556	11.6616	0.09052	-68741.4	-68741.4	1	1	-68059.8	-68059.8	0.998872	1	0	2	0	0
NDRG1	27	395	0.2978	8.0918	0.0368	-7468.82	-7468.82	1	1	-7407.59	-7407.59	1	1	0	0	0.3051	0.347071
NF1	25	2842	0.1468	3.5403	0.04146	-41456.4	-41456.4	1	1	-41323.1	-41323.1	1	1	0	3	0	0
NFATC2	22	926	0.6542	6.4601	0.10126	-19959.9	-19959.9	1	1	-19803.9	-19800.3	0.00778329	0.0539809	0	3	0	0
NFE2L2	31	608	1.2644	5.3635	0.23574	-16463.1	-16463.1	1	1	-16395.3	-16388.1	0.000144595	0.00159425	0	3	0	0
NFIB	19	571	0.0374	1.1728	0.03187	-4993.71	-4993.71	1	1	-4991.86	-4991.86	1	1	0	1	0	0
NFKB2	26	901	0.4967	4.5147	0.11002	-18744.3	-18744.3	1	1	-18630.6	-18630.6	1	1	0	1	0	0
NFKBIE	27	363	0.8277	5.9261	0.13968	-9165.42	-9165.42	1	1	-9120.38	-9120.38	1	1	0	0	0.8669	0.93896
NIN	23	2138	1.1458	3.7286	0.3073	-50063.2	-50027.5	0	0	-49972.6	-49938.1	1.11022e-16	7.9566e-15	11	25	0	0
NKX2-1	25	401	0.2755	5.4769	0.05031	-5848.97	-5848.06	0.176537	1	-5823.12	-5820.55	0.0234162	0.134253	0	1	0	0
NONO	23	471	0.427	4.1522	0.10283	-7654.7	-7654.7	1	1	-7622.26	-7622.26	1	1	0	0	0	0
NOTCH1	24	2555	0.5547	11.4599	0.0484	-56461.8	-56461.8	1	1	-55621.4	-55621.4	1	1	0	0	0	0
NOTCH2	26	2472	0.4363	5.223	0.08354	-51358.9	-51358.9	1	1	-51090.8	-51090.8	1	1	1	7	0	0
NR4A3	27	631	0.7578	5.4635	0.13871	-14940.1	-14940.1	1	1	-14830.3	-14829.6	0.248481	0.904469	0	1	0	0
NRAS	25	190	0.5653	6.6804	0.08462	-3299.04	-3299.04	1	1	-3292.09	-3292.09	1	1	0	0	1	1
NSD1	17	2702	0.542	2.7478	0.19725	-41657.5	-41657.5	1	1	-41583.6	-41583.6	1	1	0	1	0	0
NT5C2	23	562	0.0535	3.2423	0.01649	-7415.75	-7415.75	1	1	-7400.85	-7400.85	1	1	0	0	0	0
NTRK1	22	797	0.9135	8.0525	0.11345	-19950.5	-19935.9	6.30407e-08	1.17859e-06	-19815.7	-19815.7	1	1	1	1	0	0
NUMA1	26	2115	0.9548	5.8684	0.1627	-50485	-50485	0.998872	1	-50235	-50232.5	0.0244137	0.13813	0	9	0	0
NUP98	26	1818	0.421	3.3508	0.12564	-33253.1	-33253.1	1	1	-33162	-33162	1	1	0	1	0	0
NUTM2A	14	734	2.441	4.2559	0.57355	-20337.3	-20329	4.72605e-05	0.000521077	-20323.9	-20314.5	1.50132e-05	0.000215189	0	3	0	0
PAFAH1B2	28	230	0.5266	12.8827	0.04087	-3999.69	-3999.69	1	1	-3962.21	-3962.21	1	1	0	0	0	0
PALB2	21	1189	2.3812	4.6987	0.50678	-36866.7	-36837.3	1.68754e-14	6.04701e-13	-36816	-36788.5	1.22569e-13	5.85606e-12	3	10	0	0
PAX3	13	485	0.0506	2.8259	0.01789	-5342.57	-5342.57	1	1	-5333.98	-5333.98	1	1	0	0	0.0387	0.0466134
PAX5	26	392	0.1749	3.9893	0.04384	-6615.06	-6615.06	1	1	-6585.67	-6585.67	1	1	0	0	0	0
PAX8	23	458	0.2813	5.156	0.05455	-7841.15	-7841.15	1	1	-7797.34	-7797.34	1	1	0	0	0	0
PBRM1	24	1691	0.1702	3.1368	0.05427	-23626.8	-23626.8	0.997743	1	-23543.3	-23543.3	1	1	0	0	0	0
PBX1	12	431	0.0443	2.0415	0.02171	-3448.46	-3448.46	1	1	-3447.86	-3447.86	0.998404	1	0	0	0.1475	0.172351
PCM1	25	2071	0.5716	4.3428	0.13162	-40041.8	-40036.6	0.00131552	0.0117849	-39855.8	-39855	0.204157	0.798067	0	7	0	0
PDCD1LG2	25	273	2.5777	5.09	0.50643	-9020.36	-9013.37	0.000184558	0.00176356	-9011.71	-9005.93	0.000671433	0.00648719	2	3	0	0
PDE4DIP	24	2413	1.6864	5.4982	0.30672	-68852.8	-68852.8	1	1	-68691.3	-68669.8	5.5482e-11	1.9881e-09	7	6	0	0
PDGFB	30	242	1.1908	11.4274	0.10421	-6692.41	-6692.41	1	1	-6607.1	-6607.1	0.997743	1	0	0	0.0002	0.000284768
PDGFRA	19	1090	0.2907	3.1455	0.09241	-15756.6	-15756.6	1	1	-15686.8	-15686.8	1	1	0	0	0.0038	0.00487761
PDGFRB	28	1107	0.92	9.9697	0.09228	-28084.3	-28084.3	1	1	-27859.7	-27859.7	1	1	0	2	0	0
PER1	27	1293	1.0314	8.8428	0.11664	-33547.9	-33547.9	1	1	-33286.8	-33286.8	1	1	0	3	0	0
PHF6	31	366	0.2493	4.5349	0.05497	-5705.82	-5705.82	1	1	-5666.13	-5666.13	1	1	0	0	0	0
PHOX2B	13	315	0.145	2.7984	0.05182	-3281.93	-3281.93	1	1	-3264	-3263.49	0.312752	1	0	0	0.9214	0.995482
PICALM	25	661	0.1881	2.7801	0.06765	-9051.81	-9039.64	8.04225e-07	1.19247e-05	-9021.16	-9017.51	0.00690217	0.0486547	1	4	0	0
PIK3CB	28	1071	0.2636	4.9103	0.05367	-19538.8	-19538.8	1	1	-19419.9	-19419.9	0.998872	1	0	1	0	0
PIK3R1	29	725	0.2189	4.5276	0.04836	-13247.9	-13247.9	1	1	-13196.2	-13196.2	1	1	0	0	0.5426	0.607599
PIM1	25	314	0.2347	5.3829	0.04361	-5011.98	-5011.98	1	1	-4975.78	-4975.78	1	1	0	0	0.0003	0.000418831
PLAG1	30	500	0.1742	3.7707	0.04619	-8606.78	-8606.78	1	1	-8582.07	-8582.07	1	1	0	0	1	1
PML	24	881	2.0563	10.0605	0.2044	-28973.1	-28973.1	1	1	-28697	-28693.9	0.0125056	0.075738	2	3	0	0
PMS2	23	865	1.2687	5.6275	0.22545	-23532.7	-23521.7	2.65934e-06	3.57349e-05	-23426.3	-23418.3	6.65207e-05	0.000866785	3	5	0	0
POLD1	25	1108	0.6533	11.3804	0.0574	-25070.1	-25070.1	1	1	-24837	-24837	1	1	0	2	0	0
POLE	26	2287	0.5457	7.5103	0.07266	-54062.7	-54062.7	1	1	-53567.2	-53567.2	1	1	0	3	0	0
POU2AF1	24	257	0.7061	6.6353	0.10642	-6138.07	-6128.6	1.3477e-05	0.000160975	-6107.74	-6100.47	0.00013821	0.00156395	1	1	0	0
POU5F1	21	361	1.2941	6.1861	0.20919	-9648.22	-9648.22	1	1	-9609.83	-9609.83	1	1	0	0	0.1032	0.122148
PPFIBP1	17	1034	0.4227	4.0756	0.10372	-17714.6	-17714.6	1	1	-17636.5	-17636.5	1	1	0	0	0.0131	0.0164227
PPM1D	17	606	0.4968	3.5352	0.14053	-10081.4	-10081.4	1	1	-10051.8	-10051.8	1	1	0	0	0	0
PPP6C	21	306	0.0642	2.0155	0.03185	-3292.18	-3292.18	1	1	-3291.75	-3291.75	1	1	0	0	0	0
PRCC	26	492	0.5157	3.2057	0.16089	-9399.69	-9399.69	1	1	-9378.92	-9378.92	1	1	0	0	0	0
PRDM1	24	826	0.7259	5.926	0.1225	-18946.7	-18946.1	0.25228	1	-18834.2	-18833.5	0.243613	0.895329	0	3	0	0
PRDM16	24	1265	0.9541	10.2433	0.09314	-32305.4	-32305.4	1	1	-31925.9	-31925.9	0.998872	1	0	0	0	0
PREX2	26	1607	0.2787	5.5105	0.05057	-31242.5	-31242.5	1	1	-31116.9	-31116.9	1	1	0	1	0	0
PRF1	31	556	2.4393	12.4046	0.19664	-24035.4	-24018.2	4.44215e-09	1.1236e-07	-23702.1	-23698	0.00446572	0.0342904	4	5	0	0
PRKACA	18	352	0.238	3.8533	0.06176	-4655.62	-4654.39	0.117671	0.790601	-4634.07	-4632.4	0.0671389	0.328065	0	2	0	0
PRKAR1A	29	382	0.1483	5.7089	0.02597	-7445.46	-7445.46	1	1	-7431.38	-7431.38	1	1	0	0	1	1
PSIP1	24	531	0.3825	3.4672	0.11032	-8681.98	-8681.98	1	1	-8639.74	-8639.54	0.527741	1	0	0	0	0
PTEN	15	404	0.0541	1.7712	0.03054	-3484.15	-3484.15	1	1	-3482.53	-3482.53	0.996432	1	0	0	0.0001	0.000144781
PTK6	25	452	1.111	9.9936	0.11117	-13139.2	-13139.2	1	1	-12969.3	-12969.3	1	1	0	0	0.0339	0.0409466
PTPN11	23	594	0.1352	4.4808	0.03018	-9318.34	-9316.35	0.0458979	0.328935	-9290.31	-9289.6	0.233764	0.88737	1	2	0	0
PTPN13	27	2491	0.9849	4.6436	0.21211	-60253.2	-60253.2	1	1	-59998.5	-59998.3	0.550083	1	0	3	0	0
PTPRB	27	1999	0.8133	5.2105	0.15609	-48085.1	-48059.4	7.89813e-13	2.42585e-11	-47822	-47814.7	0.000132466	0.00153947	7	12	0	0
PTPRC	12	1301	1.5874	4.4002	0.36077	-29593.2	-29454.6	0	0	-29499.8	-29394.2	0	0	36	52	0	0
PTPRT	12	1451	0.0693	3.9144	0.01771	-15238.5	-15238.5	1	1	-15218.7	-15218.7	1	1	0	0	0	0
RABEP1	22	863	0.3176	3.713	0.08552	-15047	-15034.1	3.90635e-07	6.22123e-06	-15004.4	-15000.7	0.00658731	0.0472091	1	6	0	0
RAD21	29	632	0.181	4.9388	0.03664	-11052.1	-11052.1	1	1	-11023	-11023	1	1	0	0	0	0
RAD51B	27	295	0.9019	4.5402	0.19864	-6677.29	-6674.89	0.0282478	0.209424	-6652.66	-6652.07	0.276186	0.981489	0	1	0	0
RAF1	25	649	0.1961	4.7233	0.04151	-11390.1	-11390.1	1	1	-11378.2	-11378.2	0.998872	1	0	0	1	1
RANBP2	26	3105	0.89	5.9628	0.14926	-74781.7	-74774.2	0.000107501	0.0011006	-74253.1	-74253.1	1	1	0	5	0	0
RB1	29	928	0.4871	4.3405	0.11223	-18515.8	-18515.8	1	1	-18431.8	-18431.8	0.790494	1	0	3	0	0
RBM10	25	934	0.4578	6.1808	0.07407	-17718.2	-17718.2	1	1	-17585.2	-17585.2	1	1	0	0	0	0
RBM15	28	971	0.2171	2.4668	0.08802	-15188.3	-15160.8	1.21014e-13	4.00278e-12	-15176.2	-15160.5	2.02704e-08	5.12722e-07	6	9	0	0
RECQL4	23	1244	2.2968	8.4187	0.27282	-43649	-43649	1	1	-43367.6	-43359.7	6.95468e-05	0.000879562	4	0	0	0
REL	27	595	1.1704	5.4327	0.21544	-16047.8	-16047.8	1	1	-15911.7	-15910.2	0.0866061	0.396177	0	0	0	0
RET	26	1113	1.1485	10.5345	0.10903	-32181.9	-32181.9	1	1	-31796.2	-31796.2	0.896481	1	0	2	0	0
RHOA	31	194	0.504	6.1933	0.08138	-4030.68	-4030.68	1	1	-4029.39	-4029.39	1	1	0	0	0.5245	0.590406
RHOH	29	192	0.2702	9.1341	0.02958	-4017.99	-4017.99	1	1	-3979.06	-3979.06	1	1	0	0	0	0
RMI2	18	149	0.7169	6.5366	0.10968	-3194.16	-3194.16	1	1	-3175.06	-3175.06	1	1	0	0	0.0023	0.00302446
RNF43	23	784	1.168	5.3004	0.22036	-19145.2	-19145.2	1	1	-19050.1	-19048	0.0383328	0.201014	0	1	0	0
ROS1	25	2335	1.2858	4.9152	0.2616	-57001.1	-57001.1	1	1	-56807.9	-56804.7	0.0110391	0.0708481	0	2	0	0
RPN1	25	608	0.3857	5.9579	0.06474	-11513.8	-11513.8	1	1	-11455.1	-11455.1	1	1	0	1	0.0006	0.000808777
RSPO2	22	244	0.2411	4.1225	0.05847	-3601.71	-3601.71	1	1	-3581.6	-3581.6	1	1	0	0	0.1547	0.180274
RUNX1	23	471	0.729	7.0701	0.10311	-10725.3	-10725.3	1	1	-10683.4	-10682.9	0.334914	1	0	0	0	0
SALL4	27	1056	1.2026	8.349	0.14404	-31242.3	-31242.3	1	1	-30899	-30898.9	0.65328	1	0	1	0.0212	0.0261203
SBDS	29	251	0.4457	8.9034	0.05006	-5297.05	-5297.05	1	1	-5280.35	-5280.35	1	1	0	0	0.0303	0.0367014
SDC4	28	202	1.649	7.5289	0.21902	-6403.56	-6403.56	1	1	-6339.27	-6338.04	0.117142	0.51929	0	1	0	0
SDHA	27	665	0.5155	6.9698	0.07397	-16504.7	-16504.7	1	1	-16426.7	-16426.7	1	1	1	5	0	0
SDHAF2	14	167	0.6377	3.5656	0.17886	-2744.41	-2742.68	0.0631414	0.445095	-2739.45	-2737.3	0.0378062	0.200699	0	0	0.0094	0.0118534
SDHB	27	281	0.5943	6.4745	0.09179	-6106	-6106	1	1	-6069.21	-6069.21	1	1	0	1	0	0
SDHC	25	170	1.309	4.0347	0.32445	-4404.71	-4404.71	1	1	-4396.74	-4395.08	0.0685575	0.331233	0	0	0	0
SDHD	11	160	0.7601	1.9307	0.3937	-2509.27	-2504.57	0.002187	0.019192	-2508.36	-2502.98	0.00104041	0.00913009	1	1	0.6293	0.695627
SET	14	290	0.4601	2.5568	0.17993	-3523.24	-3516.14	0.000163493	0.00159777	-3520.89	-3511.51	1.48849e-05	0.000215189	1	3	0.0299	0.0363192
SETBP1	27	1597	0.5327	4.3167	0.1234	-31326.1	-31326.1	1	1	-31166.5	-31166.5	0.998872	1	0	0	0	0
SF3B1	25	1305	0.0709	3.0138	0.02352	-16222.3	-16222.3	1	1	-16166.6	-16166.6	0.995213	1	0	0	0	0
SFRP4	24	347	0.5182	6.4489	0.08035	-7302.65	-7302.65	1	1	-7219.21	-7219.21	1	1	0	1	0.5454	0.609148
SH2B3	24	565	1.1021	8.6235	0.1278	-14911.4	-14911.4	1	1	-14782.6	-14782.6	1	1	0	0	0	0
SH3GL1	12	369	0.2167	7.969	0.02719	-4919.28	-4919.28	1	1	-4887.36	-4887.36	1	1	0	0	0	0
SIX1	17	285	0.0208	2.1727	0.00957	-2810.86	-2810.86	1	1	-2808.19	-2808.19	0.98972	1	0	0	1	1
SLC34A2	29	697	1.7599	9.0777	0.19387	-23803.4	-23803.4	1	1	-23577.6	-23577	0.250307	0.904469	0	2	0	0
SLC45A3	28	554	0.6701	9.1368	0.07334	-13218.9	-13218.9	1	1	-13104.8	-13104.8	1	1	0	2	1	1
SMAD2	28	468	0.0144	3.6058	0.00399	-6576.9	-6576.9	0.932201	1	-6573.1	-6573.1	1	1	0	0	1	1
SMAD3	22	426	0.1383	5.7159	0.0242	-6356.42	-6356.42	1	1	-6301.09	-6301.09	1	1	0	0	0	0
SMARCB1	26	386	0.1511	7.9871	0.01892	-7032.67	-7032.66	0.9313	1	-7007.94	-7007.94	1	1	0	0	0	0
SMARCD1	25	516	0.1728	2.5087	0.0689	-7065.86	-7065.86	0.998872	1	-7045.01	-7045.01	1	1	0	0	0	0
SMO	27	789	0.3005	5.7123	0.05261	-14903.9	-14903.9	1	1	-14820.9	-14820.9	1	1	0	0	0	0
SND1	28	911	0.1626	5.2575	0.03093	-16740.8	-16740.8	1	1	-16644.6	-16644.6	1	1	0	0	0.7334	0.806552
SPEN	29	3660	0.9514	5.3429	0.17807	-94255.8	-94255.8	1	1	-93872.3	-93871.5	0.22388	0.859538	3	17	0	0
SPOP	28	375	0.2299	3.0087	0.07643	-5536.09	-5536.09	1	1	-5524.99	-5524.99	1	1	0	0	0.0032	0.0041571
SRC	22	543	0.1293	7.0137	0.01843	-8345.95	-8345.95	1	1	-8301.53	-8301.53	1	1	0	0	0	0
SRSF3	28	165	0.4533	3.9773	0.11397	-3239.14	-3239.14	1	1	-3234.06	-3234.03	0.810699	1	0	0	1	1
SS18	27	419	0.5209	3.4102	0.15276	-7270.39	-7257.27	2.98898e-07	4.94332e-06	-7264.18	-7256.74	0.000115188	0.00137586	2	2	0	0
SS18L1	26	403	0.7413	10.2839	0.07209	-9119.06	-9119.06	1	1	-9013.78	-9013.78	1	1	0	0	0	0
STAG2	17	1269	0.0369	1.6662	0.02213	-11010.4	-11010.4	0.998872	1	-11007.8	-11007.8	1	1	0	0	0	0
STAT3	25	771	0.1354	5.8084	0.02332	-13253.5	-13253.5	1	1	-13177.6	-13177.6	0.998046	1	0	0	0	0
STAT5B	22	788	0.4579	8.0221	0.05708	-15313.1	-15313.1	1	1	-15150.4	-15150.4	0.998872	1	0	0	0	0
STAT6	27	848	0.7139	5.1301	0.13917	-19191.4	-19191.4	1	1	-19082.1	-19082.1	1	1	0	0	0.0032	0.0041571
STIL	28	1289	1.5002	4.5842	0.32726	-34847	-34847	1	1	-34749.1	-34743.3	0.000678892	0.00648719	1	1	0	0
STK11	24	438	0.5285	13.7195	0.03852	-9517.64	-9517.64	1	1	-9373.67	-9373.67	1	1	0	0	0	0
STRN	29	781	0.3012	4.2771	0.07043	-14321.8	-14321.8	1	1	-14268.8	-14268.8	1	1	0	1	0	0
SUFU	18	485	0.2723	3.4471	0.07901	-7393.76	-7393.76	0.998872	1	-7350.63	-7350.63	1	1	0	0	0	0
SUZ12	24	740	0.1511	2.977	0.05074	-9436.55	-9436.55	1	1	-9401.23	-9401.23	1	1	0	0	0	0
SYK	28	636	0.5158	9.2133	0.05599	-15624.8	-15624.8	1	1	-15461.8	-15461.8	1	1	0	0	0	0
TAF15	18	568	0.3937	2.8951	0.13598	-8102.09	-8102.09	1	1	-8088.26	-8087.41	0.19272	0.760273	0	0	0	0
TBX3	23	746	0.6243	6.832	0.09138	-16192.7	-16192.7	1	1	-16066.2	-16066.2	1	1	0	0	0	0
TCEA1	15	302	0.2253	2.9104	0.07742	-3811.57	-3811.57	1	1	-3805.34	-3805.12	0.514563	1	0	1	NA	NA
TCF12	23	707	0.213	2.8204	0.07553	-9544.06	-9544.06	1	1	-9509.84	-9509.84	1	1	0	0	0	0
TCF3	13	655	0.7026	5.8988	0.11911	-12249.8	-12249.8	1	1	-12162.9	-12162.9	1	1	0	0	NA	NA
TCL1A	23	113	3.1048	8.332	0.37264	-3986.34	-3985.27	0.14311	0.94673	-3976.14	-3974.54	0.0731773	0.345783	0	1	0	0
TERT	25	1128	2.1566	11.1744	0.19299	-42864.4	-42864.4	1	1	-42417.2	-42417.2	1	1	0	1	0	0
TET1	28	2137	2.1307	5.5831	0.38163	-70093.2	-70093.2	1	1	-69917.5	-69914.4	0.0123145	0.0756465	0	1	0	0
TET2	22	2010	1.2286	3.5124	0.34978	-46715.5	-46715.5	1	1	-46650.7	-46650	0.239384	0.88737	0	0	0	0
TFE3	27	576	0.6448	6.2016	0.10398	-12846.5	-12846.5	1	1	-12787.1	-12787.1	1	1	0	0	0	0
TFG	29	402	0.3629	3.4594	0.10491	-7172.81	-7172.81	1	1	-7147.71	-7147.71	1	1	0	0	1	1
TGFBR2	16	593	0.2572	4.2512	0.06049	-8294.33	-8294.33	1	1	-8252.53	-8252.53	1	1	0	1	0	0
TLX1	24	332	0.4277	7.4468	0.05743	-6172.02	-6172.02	1	1	-6119.07	-6119.07	1	1	0	0	0	0
TLX3	24	292	0.3017	6.1214	0.04928	-4437.08	-4437.08	1	1	-4402.62	-4402.62	1	1	0	0	0.016	0.0198844
TMEM127	27	239	0.0636	6.2352	0.0102	-3891.26	-3891.26	1	1	-3885.99	-3885.99	0.996615	1	0	0	0.0761	0.0906454
TMPRSS2	25	493	1.8093	9.0977	0.19887	-17437.2	-17434.8	0.0311718	0.227185	-17278.2	-17278	0.529844	1	0	3	0	0
TNFAIP3	27	791	0.7479	7.471	0.10011	-20513.8	-20513.8	1	1	-20275.4	-20275.4	1	1	0	0	0.0119	0.014962
TNFRSF17	30	184	2.5851	6.7849	0.38102	-6981.39	-6981.39	1	1	-6955.54	-6953.17	0.0292146	0.160462	0	1	0.2321	0.268288
TOP1	26	768	0.3852	5.8172	0.06622	-13715.4	-13715.4	1	1	-13680.7	-13680.7	0.998872	1	0	2	0	0
TP53	17	391	1.1889	4.833	0.24599	-9523.56	-9523.56	1	1	-9491.41	-9489.68	0.0634025	0.317013	0	1	0.0005	0.000678233
TP63	23	681	0.1024	4.4178	0.02318	-9924.03	-9924.03	1	1	-9903.01	-9903.01	1	1	0	0	0	0
TPR	28	2364	0.3211	5.4074	0.05938	-45721.4	-45721.1	0.471694	1	-45503.3	-45503.3	1	1	0	6	0	0
TRAF7	25	671	0.1964	9.0455	0.02172	-11442.2	-11442.2	1	1	-11375.2	-11375.2	1	1	0	0	0.3772	0.427958
TRIM24	26	1049	0.3191	4.2479	0.07513	-17290.3	-17290.3	1	1	-17224.4	-17224.4	1	1	0	2	0	0
TRIM27	26	514	0.337	6.3346	0.0532	-9182.79	-9182.79	1	1	-9096.58	-9096.54	0.774972	1	0	0	0.0079	0.0100206
TRIM33	26	1128	0.2546	3.1667	0.0804	-16856.8	-16856.8	1	1	-16836	-16835.9	0.781579	1	0	2	0	0
TRIP11	27	1981	1.0939	5.1181	0.21374	-53565.1	-53565.1	1	1	-53380.5	-53379.6	0.173744	0.711523	0	3	0	0
TSC1	16	1166	0.4988	2.8862	0.17281	-19358.2	-19358.2	1	1	-19315.6	-19315.6	0.706427	1	0	2	0	0
TSHR	22	765	0.6476	4.2408	0.15271	-15495.4	-15495.3	0.66727	1	-15413.9	-15412.7	0.120781	0.527627	0	2	0.958	1
U2AF1	25	240	0.4443	6.1688	0.07202	-5593.54	-5593.54	1	1	-5584.54	-5584.54	1	1	0	0	0.0004	0.000547771
USP6	27	1605	0.6249	4.8758	0.12816	-34074.3	-34074.3	0.998872	1	-33883.8	-33883.8	0.998872	1	0	1	0	0
USP8	24	1119	0.6403	3.6881	0.1736	-21440.5	-21440.5	1	1	-21351.1	-21351.1	1	1	0	0	0	0
VHL	23	219	1.1079	5.3014	0.20899	-5223.52	-5223.52	1	1	-5189.23	-5188.66	0.286232	1	0	0	0	0
WAS	26	504	1.3216	7.0542	0.18735	-13313.2	-13313.2	1	1	-13265.2	-13264.5	0.237811	0.88737	0	2	0	0
WIF1	24	380	0.4447	3.8721	0.11485	-7022.27	-7022.27	1	1	-7000.36	-6999.97	0.372673	1	0	1	0	0
WRN	29	1413	1.8946	5.2366	0.36181	-45699.8	-45699.8	0.998404	1	-45536.5	-45516.1	1.64065e-10	5.03915e-09	3	2	0	0
WT1	16	450	0.1384	3.4756	0.03982	-5356.98	-5356.98	1	1	-5327.89	-5327.89	1	1	0	0	0	0
WWTR1	27	401	0.4491	5.8022	0.0774	-8230.87	-8230.87	1	1	-8189.77	-8189.77	1	1	0	0	0.001	0.00132716
XPA	24	274	0.7161	4.1531	0.17242	-5715.25	-5715.25	1	1	-5699.38	-5699.3	0.678833	1	0	1	0	0
XPC	30	943	2.2107	8.4594	0.26133	-34043.8	-34043.8	1	1	-33812.4	-33807.6	0.00191054	0.015886	0	3	0	0
XPO1	29	1072	0.0721	4.3468	0.01659	-15638.8	-15638.8	1	1	-15606.3	-15606.3	0.990973	1	0	0	0	0
YWHAE	26	256	0.036	1.4343	0.02511	-2460.27	-2460.27	1	1	-2460.28	-2460.28	0.896378	1	0	0	0.1043	0.122874
ZBTB16	30	674	0.1877	6.3588	0.02952	-11811.5	-11811.5	1	1	-11737.9	-11738.3	1	1	0	0	0	0
ZNF331	21	465	0.6197	6.5859	0.0941	-9636.21	-9636.21	1	1	-9547.87	-9547.87	1	1	0	0	0.2116	0.245251
ZNF384	29	578	0.1362	3.6222	0.0376	-8619.91	-8611.91	6.31952e-05	0.000679348	-8605.86	-8602.39	0.00840287	0.0547459	1	1	0	0
ZNF521	15	1312	0.0804	3.5408	0.02269	-15633.9	-15633.9	1	1	-15585.4	-15585.4	1	1	0	0	0	0
